# Supplementary material for: Mining a stroke knowledge graph from literature
Source: BMC Bioinformatics. 2021 Jul 29;22(Suppl 10):387. doi: 10.1186/s12859-021-04292-4 (PMC8319697; doi:10.1186/s12859-021-04292-4)
Supplement: Supplementary file 1 — Additional file 1. The list of stroke-related diseases. [file 12859_2021_4292_MOESM1_ESM.xlsx]

## Sheet: Sheet1
num:ID	nid	name	:LABEL	Count
Disease1	MESH:C483999	CHA/CHA₂DS₂-VASc/CHA₂DS₂-VASc score 2.4±/CHA 2DS2-VASc ≥2/CHA₂DS₂VASc score ≥2/CHA₂DS₂-VASc and HAS-BLED/CHA₂DS₂-VASc score ≥2/CHA₂DS₂-VASc ≥2/CHA(2)DS/CHA₂DS₂VASc and HAS-BLED/CHA₂DS₂VASc-scores/CHA₂DS₂VASc/CHA₂DS₂VASc scores ≥2/CHA₂DS₂VASc-scores=/CHADS₂- or CHA₂DS₂VASc-score/	Disease	15
Disease2	MESH:C531600	excess or deficiency/deficiency and excess/	Disease	2
Disease3	MESH:C531603	hypofibrinogenemia/dysfibrinogenemia/Congenital dysfibrinogenemia/thrombotic dysfibrinogenemia/Congenital hypofibrinogenemia/inherited hypofibrinogenemia/hereditary dysfibrinogenemia/Inherited dysfibrinogenemia/inherited dysfibrinogenemia/hypodysfibrinogenemia/	Disease	9
Disease4	MESH:C531604	visual pathway disorders/visual disturbance/visual impairment/visual attacks/visual disturbances/Visual Numeric/Severe visual loss/visual loss/visual disorders/visual impairment and dyspnoea/bilateral visual loss/visual field loss/deteriorating visual acuity/visual defect/Acute unilateral visual loss/acute visual loss/Visual loss/cortical visual impairment/cortical visual blindness/visual field d…	Disease	84
Disease5	MESH:C531609	patchy interstitial fibrosis/patchy hyperintensity areas/patchy myocardial fibrosis/patchy visual field loss/patchy lesion/	Disease	5
Disease6	MESH:C531610	alpha-1 antitrypsin deficiency/AAT deficiency/Alpha-1 Antitrypsin Deficient/Alpha-1 antitrypsin deficiency/AAT/	Disease	2
Disease7	MESH:C531616	Primary Amyloidosis/Primary amyloidosis/primary amyloidosis/	Disease	1
Disease8	MESH:C531617	familial amyotrophic lateral sclerosis/	Disease	4
Disease9	MESH:C531623	aorta aneurism/	Disease	1
Disease10	MESH:C531624	spinal arachnoiditis/	Disease	1
Disease11	MESH:C531638	sudden unexpected death/sudden unexpected death in epilepsy/	Disease	2
Disease12	MESH:C531641	'Monday morning disease/	Disease	1
Disease13	MESH:C531642	familial vascular leukoencephalopathy/vascular leukoencephalopathies/vascular leukoencephalopathy/familial vascular diseases/Vascular leukoencephalopathy/	Disease	9
Disease14	MESH:C531653	granulomatosis/granulomatous vasculitis/Granulomatous vasculitis/	Disease	3
Disease15	MESH:C531680	facial dysmorphology and radiographic abnormalities/	Disease	1
Disease16	MESH:C531689	acute cerebral ischaemia/acute cerebral ischaemic insult/acute cerebral hypoperfusion/Acute cerebral ischaemia/Acute Cerebral Thromoembolism II/	Disease	21
Disease17	MESH:C531691	platelet dense granule deficiency in RUNX1 haplodeficiency/	Disease	1
Disease18	MESH:C531699	MalPEG-Hb/Hb SS/sporadic CNS HBs/CNS-HBs/	Disease	5
Disease19	MESH:C531700	HUS/	Disease	1
Disease20	MESH:C531720	noninflammatory thrombosis/Noninflammatory cerebral vasculopathy/noninflammatory thrombotic vasculopathy/nonatherosclerotic, noninflammatory vascular disease/	Disease	4
Disease21	MESH:C531728	IMPORTANCE OF THE FIELD/Cochrane Complementary Medicine Field/Cochrane Complementary Medicine Field trials/Cochrane Complementary Field/FIELD/	Disease	18
Disease22	MESH:C531729	autoimmune limbic encephalitis/	Disease	1
Disease23	MESH:C531767	Optic disc edema/	Disease	1
Disease24	MESH:C531775	ovoid lesion/	Disease	1
Disease25	MESH:C531777	hereditary pheochromocytoma/hereditary pheochromocytomas/	Disease	2
Disease26	MESH:C531782	Treponema pallidum/	Disease	1
Disease27	MESH:C531816	µM-Adenosine/Adenosine Deaminase 2 Deficiency/Adenosine deaminase 2 deficiency/adenosine deaminase 2 deficiency/adenosine deaminase 1 deficiency/adenosine deaminase type 2 deficiency/adenosine deaminase 2deficiency/Adenosine cardioplegia/adenosine deaminase 2 (ADA2) deficiency/Adenosine A 2A receptor deficiency/deficiency of adenosine deaminase 2/deficiency of adenosine deaminase/Deficiency of ad…	Disease	18
Disease28	MESH:C531841	inflamed lesions/	Disease	2
Disease29	MESH:C531844	von Willebrand Factor/von Willebrand Factor in Vascular Inflammation/von Willebran factor/thrombogenic ultralarge Von Willebrand Factor/Von Willebrand Factor/Von-Willebrand Factor/von Willebrand factor/von Willebrand Factor in CHD/Targeting von Willebrand Factor in Ischaemic Stroke/	Disease	18
Disease30	MESH:C531847	pyramidal tract lesion/Pyramidal Tract Plasticity/contralesional pyramidal tract plasticity/degeneration of the pyramidal tracts/Secondary degeneration of the pyramidal tract/	Disease	4
Disease31	MESH:C531854	Lysosomal Acid Lipase Deficiency/LAL) deficiency/CESD/LAL deficiency/deficient LAL/hydrolase deficiency/Lysosomal acid lipase deficiency/LAL/glial fibriary acidic/lysosomal acid lipase deficiency/glial fibriallary acidic/	Disease	7
Disease32	MESH:C535269	hypertension causes renal membranous phospholipid degradation/	Disease	1
Disease33	MESH:C535274	PRS/	Disease	5
Disease34	MESH:C535280	cortisol availability/	Disease	1
Disease35	MESH:C535282	RNS/	Disease	1
Disease36	MESH:C535298	leaky intracranial capillaries/leaky capillaries/vascular leakiness/	Disease	3
Disease37	MESH:C535305	Hydroxyethyl starch for hypervolemic hemodilution/	Disease	1
Disease38	MESH:C535309	alpha-thalassaemia 3·/	Disease	1
Disease39	MESH:C535311	LiDCO™plus system/nitrendipine plus enalapril/Asasantin plus Rheomacrodex/INB plus rTMS/unilateral nephrectomy plus steroid/HFD plus SYE/hydralazine plus hydrochlorothiazide/Costeff syndrome/BM-MSCs plus SF/PROG plus tPA ameliorated hemorrhage/amlodipine plus atorvastatin/AF plus ischemic/NBO plus EtOH/1-Hz rTMS plus NMES (Contra-rTMS/NMES), and bilateral rTMS plus NMES/unilateral rTMS plus NMES/	Disease	14
Disease40	MESH:C535314	M'Buyamba-Kabangu/IRAK-M deficiency/IRAK-M deficiency increased infarct volume/neurofilament‑M (NF‑M)/3M-mRS=/	Disease	4
Disease41	MESH:C535326	Holt-Oram syndrome/	Disease	1
Disease42	MESH:C535331	AAS/	Disease	6
Disease43	MESH:C535332	other abnormalities/others abnormalities/other systemic conditions/	Disease	7
Disease44	MESH:C535334	ABCD/Diabetes (ABCD) trial/	Disease	9
Disease45	MESH:C535341	total flavones of Dracocephalum/total alkaloids, total flavonoids and total iridoid/Huanglian Jiedu decoction aqueous extract, total alkaloids and total iridoid/total iridoid/CHD than total/total cardioplegia/total cerebral volume/total CHD/total lesion volume/total eNOS gene deficiency/total deficiency/postischemia when total/Ilex pubescens total flavonoids/total thyroidectomy/	Disease	14
Disease46	MESH:C535349	ACF/	Disease	1
Disease47	MESH:C535372	3β,5α,16α,20S/·20-2·/	Disease	3
Disease48	MESH:C535376	cornea verticillata/Cornea verticillata/	Disease	4
Disease49	MESH:C535377	MT±IV rt-PA±IA/	Disease	1
Disease50	MESH:C535382	renal dysfunction/renal dysfunctions/renal dysfunction and hyperkalaemia/Renal dysfunction/acute renal dysfunction/renal or vascular dysfunctions/Renal Dysfunction/	Disease	96
Disease51	MESH:C535387	PPD/	Disease	2
Disease52	MESH:C535390	Central Nervous System Aspergillus Infection/central nervous system (CNS) Aspergillus infection/Aspergillus aneurysms/Aspergillus infection/Aspergillus aneurysm/Aspergillus terreus enzyme acyltransferase LovD/Aspergillus lesions/	Disease	3
Disease53	MESH:C535393	VED/	Disease	1
Disease54	MESH:C535395	Immuno-Osseous Dysplasia/Immuno-osseous Dysplasia/immuno-osseous dysplasia/	Disease	2
Disease55	MESH:C535424	PROC/hereditary PROC deficiency/	Disease	3
Disease56	MESH:C535426	correct deficiencies/	Disease	1
Disease57	MESH:C535428	benign essential blepharospasm/	Disease	1
Disease58	MESH:C535431	idiopathic BPPV/benign paroxysmal positional vertigo/BRV/BPPV/hyperlipidaemic US Caucasian/bilateral vestibulopathy/	Disease	6
Disease59	MESH:C535434	Beta-Ketothiolase Deficiency/beta-ketothiolase deficiency/	Disease	1
Disease60	MESH:C535436	Bethlem myopathy/milder Bethlem myopathy/Bethlem-like myopathy/Ehlers-Danlos/Bethlem-like myopathy overlap syndrome/	Disease	5
Disease61	MESH:C535456	CMO/	Disease	1
Disease62	MESH:C535460	vascular protein accumulation/	Disease	1
Disease63	MESH:C535470	OXPHOS/OXPHOS defects/Multiple OXPHOS defects/OXPHOS dysfunction/OXPHOS disease/OXPHOS) abnormalities/	Disease	8
Disease64	MESH:C535473	deficiency of cold perception/	Disease	1
Disease65	MESH:C535474	ACD/	Disease	5
Disease66	MESH:C535475	SCD/SCD-HeFT/SCD pain/paediatric SCD/autosomal recessive SCD type I/pediatric SCD/painful crisis and global SCD serious/AI SCD/SCD-MMS/15 pediatric SCD-MMS/	Disease	109
Disease67	MESH:C535477	LSPS of left ventricular anterior apex and inferior basement/	Disease	1
Disease68	MESH:C535488	·14-2·/CI=1.15-2.14/14·/14,15-epoxyeicosatrienoic/Mrp-14-deficient/NT_007592.14:g.22400733C>T/·1-14·/RR 2·14 confidence interval95 1·3-3·/±6.5 versus 14.3±/	Disease	10
Disease69	MESH:C535496	bilateral occipital lesions/bilateral parieto-occipital hypodense lesions/Bilateral Lateral Occipital Complex Lesions/unilateral occipital/	Disease	4
Disease70	MESH:C535499	PED/	Disease	2
Disease71	MESH:C535500	Lennox-Gastaut syndrome/Lennox-Gastaut Syndrome/encephalopathy of childhood/Childhood progressive encephalopathy/	Disease	5
Disease72	MESH:C535506	idiopathic paroxysmal AF/episodic form encephalopathy/episodic attacks/Episodic ataxia type 2/episodic ataxia type 2/hypoglycemic episodes/episodic hypoperfusions/episodic pain/acute ischaemic episode/episodic disorder/Hypoglycaemic episodes/hypoglycaemic episodes/cerebral ischaemic episode/episodic ataxia/familial paroxysmal disorders/encephalopathic episodes/cerebral ischaemic episodes/episodic…	Disease	21
Disease73	MESH:C535507	Epstein syndromes/	Disease	1
Disease74	MESH:C535508	O'Quigley/Tetramethylpyrazine‑2'O‑sodium ferulate/tetramethylpyrazine‑2'O‑sodium ferulate/D˙O/H(2)O/powerful cerebral vasodilator H(2)O/O'Sullivan/O'Brien/cytoplasmic H(2)O/¿H(2)O/1mM H(2)O/_O_ _Mollicutes_/O'Malley/	Disease	15
Disease75	MESH:C535509	extracellular haemodynamic/leukocytoclastic vasculitis/harness excess neurotoxic extracellular Glu/hypoglycemic conditions extracellular Glu/GPx-3)-deficiency increases extracellular oxidant stress/accumulation of granular osmiophilic extracellular material/	Disease	5
Disease76	MESH:C535520	hipertensão arterial, diabetes, obesidade e doença renal crônica/diabetes and renal impairment/diabetes or renal impairment/renal cysts/renal dysfunction and diabetes/	Disease	5
Disease77	MESH:C535523	encephalopathy in infantile onset spinocerebellar ataxia syndrome/infantile-onset encephalopathic/bilateral hypacusis/	Disease	3
Disease78	MESH:C535531	IDD/intervertebral disc disease/	Disease	2
Disease79	MESH:C535534	skeletal anomalies/	Disease	1
Disease80	MESH:C535541	IBD/	Disease	5
Disease81	MESH:C535554	Ethanolic Extracts of Boswellia serrata Protect Against Focal Cerebral Ischemia/Clinacanthus nutans Protects Cortical Neurons Against Hypoxia-Induced Toxicity/Confers Protection Against Ischemia/AdipoRon Protects Against Secondary Brain Injury After Intracerebral Hemorrhage via Alleviating Mitochondrial Dysfunction/Remote Limb Ischemic Preconditioning Protects Rats Against Cerebral Ischemia via H…	Disease	5
Disease82	MESH:C535562	cavum septum pellucidum/	Disease	1
Disease83	MESH:C535569	psychosocial stress/brief psychosocial/psychosocial dysfunction/Psychosocial Stress/psychosocial dysfunctions/language deficits and psychosocial disturbance/psychosocial impairment/'Psychosocial burden/	Disease	8
Disease84	MESH:C535571	posterior corona radiata/posterior paraventricular corona radiata/Left corona radiata/	Disease	3
Disease85	MESH:C535588	CPT/CPT‑/	Disease	11
Disease86	MESH:C535598	Nucleocytoplasmic transport defect/	Disease	1
Disease87	MESH:C535600	serotonin-norepinephrine/Serotonin norepinephrine/Central Dopamine System/dysfunctional dopamine/norepinephrine/norepinephrine and serotonin/norepinephrine and combined norepinephrine/Norepinephrine increases arterial/norepinephrine dose/deficiency of dopamine-beta-hydroxylase/unilateral dopamine cell lesions/neuronal norepinephrine/intralumenal norepinephrine/brain norepinephrine/neuronal noradr…	Disease	44
Disease88	MESH:C535601	·46-2·/	Disease	1
Disease89	MESH:C535607	cerebrospinal fluid Lymphocytosis/Aicardi-Goutieres syndrome/AGS/pseudo-TORCH syndrome/TORCH syndrome/	Disease	9
Disease90	MESH:C535618	elbow spasticity/	Disease	3
Disease91	MESH:C535634	AIF-deficient Harlequin/contralateral facial nucleus Contralateral central facial weakness/contralateral hemihyperhidrosis/contralateral ischaemia/	Disease	5
Disease92	MESH:C535636	cerebral ischemic infraction/acute cerebral infraction/ischemic cerebral infract/	Disease	3
Disease93	MESH:C535661	ST-T abnormalities/ST abnormalities/	Disease	3
Disease94	MESH:C535662	skeletal dysplasias/	Disease	1
Disease95	MESH:C535670	oral isotretinoin/	Disease	1
Disease96	MESH:C535672	Cholinergic nervous system/Normalizes the Septohippocampal Cholinergic System/cholinergic dysfunction/cholinergic neuronal death/cholinergic deficits/Cholinergic dysfunction/Cholinergic deficits/ischemia of basal forebrain cholinergic/Severe cholinergic loss/Cholinergic deficiency/cholinergic degeneration/systemic cholinergic impairments/cholinergic basal forebrain neurons/cholinergic dysfunction…	Disease	25
Disease97	MESH:C535673	atherothrombotic subtype/	Disease	1
Disease98	MESH:C535675	polimorfismos genéticos da enzima conversora da angiotensina/	Disease	1
Disease99	MESH:C535679	Axenfeld-Rieger anomaly/Axenfield-Rieger anomaly/Axenfeld-Rieger/	Disease	2
Disease100	MESH:C535682	right ventricular disease/haemodynamics during ischaemic right ventricular failure/atrial dysfunction impair systemic right ventricle filling/systemic right ventricle filling abnormalities/	Disease	3
Disease101	MESH:C535683	Several diseases/Several neuronal diseases/	Disease	3
Disease102	MESH:C535687	RBS/	Disease	1
Disease103	MESH:C535689	MIP-1β/MIP-3α/MIP-2/MIP-1alpha/MIP/cerebral MIP-3alpha/MIP‑2/	Disease	9
Disease104	MESH:C535694	spinal anesthesia/neurosurgical anesthesia/anesthesia combined epidural anesthesia/neuraxial anesthesia/BIS-guided anesthesia/anesthesia decreases renal/MH/cardiac anesthesia/MHS/Perform Thrombectomy Under General Anesthesia/Local Anesthesia/lumbal anesthesia/anesthesia of the healthy limb/	Disease	19
Disease105	MESH:C535700	Angelica gigas Extract and Mesenchymal/mesenchymal stromal/BMP2-Modified Mesenchymal/cephalic mesenchyme/Endothelial-Mesenchymal/'mesenchymal tumourlets/mesenchymal tumourlets/Mesenchymal Stem Cell Therapy/mesenchymal defects/"mesenchymness/Cardiac Mesenchymal/Cardiac mesenchymal/Ad-VEGF-Bone Mesenchymal/intra-arterial delivery of mesenchymal/	Disease	12
Disease106	MESH:C535702	malonic dialdehyde/	Disease	2
Disease107	MESH:C535706	mandibuloacral dysplasia/	Disease	1
Disease108	MESH:C535724	ankle joint stiffness measurements/	Disease	1
Disease109	MESH:C535726	DMC/	Disease	1
Disease110	MESH:C535727	Hypertension and hepatosplenomegaly/hepatosplenomegaly/Dyke-Davidoff-Masson Syndrome/	Disease	11
Disease111	MESH:C535731	dysequilibrium syndrome/	Disease	1
Disease112	MESH:C535733	·22-2·/÷22÷/·2-22·/„TEMPiS“-Netzwerk für Schlaganfallbehandlung in der Regelversorgung/	Disease	4
Disease113	MESH:C535737	EE/EE benefits neurovascular/	Disease	24
Disease114	MESH:C535740	MPI/TDI-MPI/	Disease	5
Disease115	MESH:C535742	CDGS-1/carbohydrate-deficient glycoprotein syndrome type I/Carbohydrate-deficient glycoprotein syndrome type I/CDGS/	Disease	3
Disease116	MESH:C535759	FIM/EA/FIM-Motor/FIM-M efficiency/familial autoimmune myasthenia/episodic apnea/EA exerts antihyperalgesic/EA-Hegu/EA ameliorates anatomical deterioration/EA.hy926 endothelial/15 Hz EA increase/TrkB-MSCs+EA/MSCs+EA/TrkB-MSC+EA/EA'/UK FIM+FAM/FIM scores than nondysphagia/EA-treated MCAO+EA/MCAO+EA/P△FIM/△FIM/EA-Pericardium-Meridian acupoints (EA-PCM) and EA-Lung-Meridian acupoint/EA-LUM/EA-PCM and…	Disease	252
Disease117	MESH:C535764	chorionic gonadotropin/gonadotropin secretion/chorionic gonadotropin secretion/	Disease	3
Disease118	MESH:C535773	PGS/	Disease	3
Disease119	MESH:C535780	SCT/	Disease	6
Disease120	MESH:C535787	Chondroitin Sulfate Impairs Neural Stem Cell Migration/	Disease	1
Disease121	MESH:C535788	SED/	Disease	1
Disease122	MESH:C535800	cerebritis, encephalopathy/	Disease	1
Disease123	MESH:C535803	semialdehyde dehydrogenase/semialdehyde dehydrogenase activities/succinic semialdehyde dehydrogenase deficiency/Succinic semialdehyde dehydrogenase (SSADH) deficiency/deficiency of SSADH/succinic semialdehyde/SSADH deficiency/	Disease	2
Disease124	MESH:C535804	Stargardt disease-fundus flavimaculatus/	Disease	1
Disease125	MESH:C535808	DFN/deafness-dystonia/deafness-dystonia-optic atrophy (Mohr-Tranebjerg) syndrome/MTS/	Disease	7
Disease126	MESH:C535810	Moloney murine leukemia virus/	Disease	5
Disease127	MESH:C535814	neurosarcoidosis/Neurosarcoidosis/	Disease	1
Disease128	MESH:C535819	pseudoachondroplasia/	Disease	1
Disease129	MESH:C535833	High altitude hypoxia/AMS and high altitude cerebral oedema/High-Altitude Hypoxia/	Disease	3
Disease130	MESH:C535838	pancreatic islets/pancreatic islet cell tumors/	Disease	2
Disease131	MESH:C535841	Autoimmune encephalitis/autoimmune encephalitis/Hashimoto's encephalopathy/Hashimoto encephalopathy/condition 'steroid responsive encephalopathy/	Disease	11
Disease132	MESH:C535850	Pyruvate cardioplegia shortened/congenital heart malformations/congenital heart malformation/tracheostomy can shorten ICU/	Disease	4
Disease133	MESH:C535853	intraventricular conduction defect/	Disease	1
Disease134	MESH:C535860	HCI/	Disease	1
Disease135	MESH:C535869	intramural haematoma/	Disease	1
Disease136	MESH:C535871	benign developmental anomaly/developmental anomaly/	Disease	2
Disease137	MESH:C535879	caudal pontomedullary lesions/	Disease	1
Disease138	MESH:C535884	joint laxity/	Disease	1
Disease139	MESH:C535890	levator palpebrae superioris/	Disease	1
Disease140	MESH:C535895	calpainopathies/Calpainopathy/calpainopathy/	Disease	2
Disease141	MESH:C535898	limb-girdle muscular dystrophy type 1B/limb-girdle muscular dystrophy 1B/	Disease	3
Disease142	MESH:C535899	cardiomyopathy in limb girdle muscular dystrophy 2B/deficiencies of dysferlin (LGMD2B)/	Disease	1
Disease143	MESH:C535900	delta-sarcoglycan deficient cardiac muscle/	Disease	1
Disease144	MESH:C535905	Hypoadiponectinemia in lipoatrophy/lipoatrophy/partial lipoatrophy/	Disease	2
Disease145	MESH:C535906	congenital muscular dystrophy type 1A/	Disease	1
Disease146	MESH:C535910	inherited connective tissue disorder/	Disease	1
Disease147	MESH:C535918	CES/CES-D/cat eye syndrome/non-CES infarct/	Disease	20
Disease148	MESH:C535919	CMTX1 disease/X-linked Charcot-Marie-Tooth disease/CMTX1) disease/X-linked Charcot-Marie-Tooth disease type 1/X-linked Charcot-Marie-Tooth Type 1/CMTX/X-Linked Charcot-Marie-Tooth Disease Type 1/Charcot-Marie-Tooth Neuropathy X Type 1/X-linked Charcot-Marie-Tooth Disease/X-linked Charcot-Marie-Tooth/X-linked Charcot-Marie-Tooth type 1/X-linked hereditary motor sensory neuropathy/	Disease	13
Disease149	MESH:C535922	ophthalmic disease/ophthalmic artery systolic/	Disease	2
Disease150	MESH:C535932	ICP/	Disease	15
Disease151	MESH:C535942	layers II/TBCD/motor cortex layer 2/	Disease	3
Disease152	MESH:C535944	infiltrative cardiomyopathy/infarct neutrophil infiltration/postischemic neutrophil infiltration/myeloid infiltration/vascular infiltration/Eosinophilic infiltration/Postischemic brain infiltration/endocytosis and bulk endocytosis/glial infiltration of injury/eosinophilic infiltration/	Disease	10
Disease153	MESH:C535955	MD/MD=/late SBP MD 15/	Disease	104
Disease154	MESH:C535977	sternocleidomastoid muscle/sternocleidomastoid/	Disease	3
Disease155	MESH:C535984	VAS/CAVD/vAS/EQ-5D VAS/EQ-VAS/	Disease	29
Disease156	MESH:C535997	double dementia/double-blind noninferiority trial/double-blind Systolic Hypertension/double blindness/double-negative tumors/double-deficient/double deficient pMCN decreased cell death/Double-blind VIF-CAD trial/double deficiency/	Disease	8
Disease157	MESH:C536013	hyperglycaemia in older/older EMS/hypertensive women/older HFrEF/Older Patients Undergoing Hemodialysis Covered/Women's Ischemia Syndrome Evaluation/older Women'/diabetic women/Diabetic women/Older Women/Shanghai Women'/older postmenopausal women/thrombolysis than older/Ontario Women'/	Disease	20
Disease158	MESH:C536023	Apparent brain hypomyelination/	Disease	1
Disease159	MESH:C536030	left ventricular mass decreases cardiovascular morbidity/Left Ventricular Mass/MASS/	Disease	3
Disease160	MESH:C536035	retinitis pigmentosa-maternally inherited Leigh syndrome/Maternal prothrombotic disorders/systemic maternal disorders/	Disease	3
Disease161	MESH:C536037	May-Hegglin anomaly/	Disease	3
Disease162	MESH:C536050	OGD/OGD-induced mitochondrial dysfunction/OGD injury/OGD-induced BMECs injury/attenuated OGD/OGD conditions/OGD-induced neuronal death/OGD-induced neurotoxicity/OGD ischemic condition/OGD-responsive brain endothelial lncRNAs/OGD-evoked neuron-like injury/OGD-induced neuronal ischemic injury/OGD neuron CM/miR-142-5p attenuated OGD/OGD-induced hyperpermeability/OGD condition/OGD-induced injury/OGD+…	Disease	615
Disease163	MESH:C536055	Axonal dystrophy/axonal dystrophy/	Disease	1
Disease164	MESH:C536058	Carbonic anhydrase XII/	Disease	1
Disease165	MESH:C536063	OPS/	Disease	4
Disease166	MESH:C536073	Hutchinson-Gilford progeria syndrome/Hutchinson-Gilford Progeria Syndrome/Hutchinson Gilford Progeria Syndrome/Hutchinson-Gilford Progeria Cellular/	Disease	27
Disease167	MESH:C536082	Idiopathic childhood/idiopathic childhood/	Disease	2
Disease168	MESH:C536085	Trial criteria/AIM OF THE STUDY/neuroinflammation after ischaemia/RELEVANCE AND AIM OF THE STUDY/MEK1/ERK MAPK after ischaemia/rethrombosis after thrombolysis/meeting NIHSS criteria for thrombolysis/	Disease	10
Disease169	MESH:C536089	CMS/CMS Reimbursement Policy/	Disease	10
Disease170	MESH:C536096	Myoclonus-Dystonia/myoclonus-dystonia/	Disease	2
Disease171	MESH:C536101	MLASA/	Disease	1
Disease172	MESH:C536102	Carey-Fineman-Ziter syndrome/	Disease	1
Disease173	MESH:C536106	LV hypertrophy/hypertrophy/cardiac muscle hypertrophy/vascular hypertrophy/RV hypertrophy/angiotensin II mediated hypertrophy/cardiomyocyte hypertrophy/myocyte hypertrophy/hypertrophy type of geometry/hypertensive LV hypertrophy or dysfunction/hypertrophied ventricular muscle/Carotid hypertrophy/hypertension and hypertrophy/hypertrophied interventricular septum/hypertrophied/Vascular hypertrophy/…	Disease	245
Disease174	MESH:C536108	N≤/N-Butylphthalide Alone/N-acetylserotonin/N,N,N',N'-tetra(2-picolyl)ethylenediamine/-tetraazacyclododecane-N,N',N″,N‴-tetraacetic/N=/N‑Myc‑Notch1/N‑Myc/Huwe1‑N‑Myc‑Notch1 axis/GSDMD-N/N×/N-acetylglucosaminyltransferase III/N=15/SK-N-AS neuroblasts/chelator N,N,N',N'-tetrakis/N,N',N'-tetraacetic/N,N,N',N'-tetrakis (2-pyridylmethyl)ethylenediamine/	Disease	16
Disease175	MESH:C536128	total blindness/	Disease	1
Disease176	MESH:C536133	MES/MES-negative/MES-Cyba/MES-positive/cerebral MES/	Disease	21
Disease177	MESH:C536134	Medial Medullary Infarction/acute medial medullary infarction/Medial medullary infarct/ipsilateral medial medullary infarction/medial medullary infarction/unilateral medial medullary infarct/	Disease	4
Disease178	MESH:C536141	LVM/Marcheselli VL/VL/	Disease	13
Disease179	MESH:C536144	Renal Transplantation trial/dysfunction of transplanted kidneys/Transplant vasculopathy/	Disease	3
Disease180	MESH:C536149	metastaic cerebral malignancy/	Disease	1
Disease181	MESH:C536164	TOC/	Disease	1
Disease182	MESH:C536168	KID/	Disease	2
Disease183	MESH:C536170	DTD/DTD'/DD/	Disease	4
Disease184	MESH:C536174	DPB/	Disease	1
Disease185	MESH:C536181	ED/ED-A/ED-1-positive microglia/Total ED LOS/ED AFF/ED LOS/pediatric ED for asthma/ED arrival Blacks/long ED LOS/ED arrival/NHH ED/ED-CT/ED-LOS/	Disease	130
Disease186	MESH:C536187	AtRial Cardiopathy/atrial cardiopathy/ischemic cardiopathy/ischaemic cardiopathy/hypertensive cardiopathy/cardiopathy/congenital cardiopathy/diseases like cardiopathies/	Disease	23
Disease187	MESH:C536191	EDS type IV/vascular Ehlers-Danlos syndrome/Vascular Ehlers-Danlos syndrome/EDS-IV/	Disease	6
Disease188	MESH:C536193	tenascin-X insufficiency or deficiency/	Disease	1
Disease189	MESH:C536194	EDS/	Disease	10
Disease190	MESH:C536196	Ehlers-Danlos syndrome hypermobility type (EDS-HT) and benign joint hypermobility syndrome/EDS type III/	Disease	2
Disease191	MESH:C536198	kyphoscoliotic Ehlers-Danlos syndrome/PLOD1-kyphoscoliotic Ehlers-Danlos syndrome/kyphoscoliotic type of Ehlers-Danlos syndrome/	Disease	2
Disease192	MESH:C536203	neuro-degeneration/neuro-ophthalmological disorders/neuro-immunopathetic syndrome/systemic and neuro-inflammatory disorders/neuro-inflammatory disorders/neuro-inflammatory injury/	Disease	6
Disease193	MESH:C536209	impaired glycaemic control/Autonomic neural control of the cerebral vasculature/OHD/CCHS/CCHS+CGPS/Central hypoventilation syndromes/Severe central hypoventilation/Central Hypoventilation/central hypoventilation/	Disease	6
Disease194	MESH:C536210	5‑Triphenyltetrazolium chloride/congenital secretory diarrhea/	Disease	2
Disease195	MESH:C536211	CCA/	Disease	21
Disease196	MESH:C536215	pediatric diseases provided exemplar conditions/pediatric MEDOS HIA-VAD ventricular/pediatric ischemic/pediatric disease/Pediatric ischemic/Pediatric onset disease/Thrombolysis in Pediatric/Pediatric particularities and management of pediatric hemorrhagic/Pediatric Motor/	Disease	9
Disease197	MESH:C536223	Vessel Disease/vessel vasculopathy/vessel remodelling following ischaemia/atherosclerotic vessels/Willis vessels/dysplastic vessels/retinal vessel abnormalities/vessel abnormalities/large vessel disease/nonatherosclerotic vessels/large vessel disease (LVD) ischaemic/vessels vasculopathy/vessel ischemia/vessel arteriopathies/vessel atherosclerotic/photothrombotic vessel injury/vessels abnormalitie…	Disease	38
Disease198	MESH:C536226	cutis marmorata-telangiectasia congenita/syndromic Cutis Marmorata Telangiectatica Congenita/Cutis Marmorata Telangiectatica Congenita/	Disease	2
Disease199	MESH:C536227	malignant hematopoiesis/myeloid bias of hematopoiesis/Clonal Hematopoiesis/dysregulated hematopoiesis/	Disease	4
Disease200	MESH:C536231	cardiomyopathy towards the hypokinetic/familial dilated cardiomyopathy/hypokinetic disorders/	Disease	6
Disease201	MESH:C536246	diabetes mellitus-deafness syndrome/diabetes and deafness/Maternally inherited diabetes and deafness/deafness and type 2 diabetes mellitus/Maternally inherited diabetes/	Disease	9
Disease202	MESH:C536254	EPD/PDE/	Disease	6
Disease203	MESH:C536256	Decarboxylase-deficient/lactic acidemia/PDH deficient/Lactic acidemia/	Disease	8
Disease204	MESH:C536257	pyruvate dehydrogenase/deficiency syndrome and pyruvate dehydrogenase deficiency/dihydrolipoyl dehydrogenase deficiency/pyruvate dehydrogenase complex deficiency/Pyruvate dehydrogenase complex deficiency/deficiency of pyruvate dehydrogenase complex/Cardiac pyruvate dehydrogenase/global cerebral ischemia decreases hippocampal pyruvate dehydrogenase activity and increases neuronal death/	Disease	10
Disease205	MESH:C536260	Quebec platelet disorder dysregulates/Quebec Platelet disorder/	Disease	1
Disease206	MESH:C536271	premature atherothrombosis/IPS/IPS'/	Disease	3
Disease207	MESH:C536274	renal impaired/renal impairment/absence of renal impairment/Renal impairment/renal impairment to renal impairment/Renal function impairment/impaired renal function/'renal impairment/neurodevelopmental impairment/renal function impairment/chronic renal impairment/impairment of renal function/impairment of renal, cerebral/impaired renal/syndromic neurodevelopmental impairment/impairs renal Na/	Disease	86
Disease208	MESH:C536277	idiopathic dilated cardiomyopathy/idiopathic chronic dilated cardiomyopathy/dilated idiopathic/ischemic or idiopathic dilated cardiomyopathy/dilated idiopathic cardiomyopathy/	Disease	38
Disease209	MESH:C536282	Primary Hypertension/Primary hypertension/arterial hypertension/Pulmonary Arterial Hypertension/pulmonary arterial hypertension/Arterial Hypertension/Arterial hypertension/artery hypertension/arterial or pulmonary hypertension/Chronic arterial hypertension/Pulmonary arterial hypertension/pulmonary artery anomalies/arterial and pulmonary hypertension/idiopathic pulmonary arterial hypertension/valv…	Disease	262
Disease210	MESH:C536287	paddle cilia or discocilia/paddle cilia under hypotonic conditions/embryonic nodal cilia/Tetrahymena cilia/ependymal cilia/	Disease	4
Disease211	MESH:C536289	pure cephalalgic/isolated syndrome/isolated intraarterial thrombolysis/pure motor hemiparesia/Isolated PZ deficiency/	Disease	6
Disease212	MESH:C536290	cardiac-selective EHD3 deficiency/	Disease	1
Disease213	MESH:C536305	·13-2·/·13-1·/13 hypoalphalipoproteinemic/MMP-13 deficiency/	Disease	5
Disease214	MESH:C536309	pigmented epithelium/neuroretina or pigmented epithelium/	Disease	1
Disease215	MESH:C536314	Pearson syndrome/D'Agostino-Pearson normality/	Disease	4
Disease216	MESH:C536315	Pediatric Epilepsy/pediatric epilepsy/pediatric pituitary corticotropinomas/pediatric brain attacks/	Disease	5
Disease217	MESH:C536320	Trichothiodystrophy or sulphur-deficient brittle hair/	Disease	1
Disease218	MESH:C536329	Prefrontal cortex lesions/	Disease	1
Disease219	MESH:C536333	Uncomplicated Hypertension Undergoing Noncardiac/	Disease	1
Disease220	MESH:C536342	posterior column ataxia/dorsal column-medial lemniscus pathway dysfunction/dorsal column lesion/	Disease	3
Disease221	MESH:C536345	CVT/CVT for thrombophilia/idiopathic CVT/pediatric CVT/	Disease	29
Disease222	MESH:C536346	vestibulo-cochlear dysfunction/autosomal dominant vestibulocochlear dysfunction/	Disease	1
Disease223	MESH:C536351	fatal hepatitis/fatal neonatal encephalopathy/Viscera Syndrome/	Disease	3
Disease224	MESH:C536353	very long chain acyl-CoA dehydrogenase/	Disease	1
Disease225	MESH:C536356	atherothrombotic debris/neuronal debris/ischemic debris/delayed glial clearance of degenerating axonal debris/atherosclerotic debris/	Disease	6
Disease226	MESH:C536357	microcytic hypochromic anaemia/hypochromic microcytic and normochromic normocytic anaemia/hypochromic microcytic anaemia/Hypochromic microcytic anaemia/Hypochromic microcytic and normochromic normocytic anaemia/	Disease	2
Disease227	MESH:C536369	intravitreal vascular endothelial/intravitreal corticosteroid implants/intravitreal corticosteroids/angiostrongyliasis demyelination/	Disease	2
Disease228	MESH:C536376	annular pancreas/	Disease	1
Disease229	MESH:C536377	non-neoplastic disorders/non-glaucomatous disorders/non-SVO disorder/non-MMD disorders/non-haemorrhagic/	Disease	6
Disease230	MESH:C536380	Evan'/decreased cerebral Evans Blue extravasation/	Disease	8
Disease231	MESH:C536384	hypalgesia of ipsilateral face/atherothrombosis faces/	Disease	2
Disease232	MESH:C536390	DBS/	Disease	1
Disease233	MESH:C536391	FMD of brachial artery/FMD/brachial artery FMD and the hyperemic/FMD impairment/brachial FMD/brachial artery FMD/cerebral pial arterioles/FMD lesion/intracranial FMD/familial FMD/cerebrovascular FMD/Cerebrovascular FMD/	Disease	23
Disease234	MESH:C536394	NH/	Disease	6
Disease235	MESH:C536395	Herp deficiency/Herp-deficient/	Disease	1
Disease236	MESH:C536397	lupus-like syndrome/lupus erythmatosis/	Disease	3
Disease237	MESH:C536400	nephropathic/nephropathic cystinosis/	Disease	3
Disease238	MESH:C536405	Neu-N/	Disease	1
Disease239	MESH:C536408	ADC-derived ischemic lesion volume/cPLA2α‑derived injurious lipid/neural crest tumours/neoplastic derivatives/gut‑derived endotoxinemia/	Disease	5
Disease240	MESH:C536409	DIFFERENTIATED APPROACH TO PREVENTION OF NEURAL TUBE DEFECTS IN CHILDREN/	Disease	1
Disease241	MESH:C536411	GSL/	Disease	1
Disease242	MESH:C536414	AGT/cerebral AGT/systemic AGT/AGT T/	Disease	18
Disease243	MESH:C536419	PSC/Primary Biliary Cholangitis/PSC departure/	Disease	17
Disease244	MESH:C536423	Marfanoid-progeroid-lipodystrophy syndrome/progeroid syndrome/	Disease	3
Disease245	MESH:C536424	(2)X/	Disease	1
Disease246	MESH:C536425	extremities long bone lesions/	Disease	1
Disease247	MESH:C536439	corneal endothelial degeneration/endothelial type NOS/vascular endothelial growth factor/vascular endothelial/	Disease	3
Disease248	MESH:C536446	sensorimotor polyneuropathies/painful distal sensorimotor polyneuropathy/sensorimotor polyneuropathy/	Disease	4
Disease249	MESH:C536447	hypovolaemia i/	Disease	1
Disease250	MESH:C536450	Cowchock syndrome/motor axon defects/	Disease	2
Disease251	MESH:C536453	dyslipidemic profile/	Disease	1
Disease252	MESH:C536482	bilateral renal infarcts/bilateral renal artery ablation and bilateral renal arteriography/bilateral renal arteries/	Disease	3
Disease253	MESH:C536485	Usher syndrome type 1B/Type 1B/	Disease	2
Disease254	MESH:C536486	Variety of auditory disorders/	Disease	1
Disease255	MESH:C536494	anterior uvea/	Disease	1
Disease256	MESH:C536507	TD/TD-NIRS measurements/	Disease	8
Disease257	MESH:C536510	TRMA/TRMA Syndrome/thiamine Responsive Megaloblastic Anemia syndrome/TRMA syndrome/	Disease	2
Disease258	MESH:C536514	Thomas' Hospital polarizing cardioplegic solution/Thomas cardioplegia/Thomas cardioplegic solution/Thomas' Hospital cardioplegia/Thomas'/Thomas' Hospital cardioplegic/Thomas' cardioplegia/Thomas' Hospital cardioplegic solution/Thomas' Hospital II plus glucose/Thomas' plus glucose cardioplegia/Thomas' Hospital plus glucose cardioplegic solution/Thomas' cardioplegic/Thomas' Hospital/Thomas Willis L…	Disease	18
Disease259	MESH:C536522	accumulation of autophagic bodies/vacuolar myopathy/vacuolar myopathies/vacuolar degeneration/Rubicon deficiency enhances autophagic flux/deficient autophagic flux/	Disease	9
Disease260	MESH:C536528	LPS/LPS+HI/PIT/LPS‑/LPS‑stimulated conditions/LPS-induced lung injury/Uncaria sinensis in LPS-Stimulated BV2 Microglia Cells and Focal Cerebral Ischemic/LPS-stimulated BV-2 microglia/systemic LPS/lipopolysaccaride (LPS) plus phytohaemagglutinin/S-NO-alb attenuated LPS-induced cardiopulmonary dysfunction/LPS-induced hypoxemic/LPS-induced brain ischemic tolerance/pitting edema/LPS-induced osteolyti…	Disease	244
Disease261	MESH:C536545	essential familial tremor/	Disease	1
Disease262	MESH:C536559	Trichothiodystrophy/trichothiodystrophy/	Disease	1
Disease263	MESH:C536560	DCS/vasodilatory renal medullary neutral lipids/CDS/glycosphingolipid storage disorder/lipid storage myopathy/vascular endothelial glycosphingolipid storage disease/deficiency causes accumulation of neutral glycosphingolipids/Anodal cerebellar DCS/	Disease	16
Disease264	MESH:C536563	PSD/PSD injury/PSD rats displayed neuropsychopathic disorders/PSD type III/poststroke dementia (PSD) following left medial occipitoparietal hemorrhage/ischemic PSD/	Disease	132
Disease265	MESH:C536569	CMD/L-CMD/	Disease	4
Disease266	MESH:C536572	bone marrow failure/bone marrow failure syndrome/	Disease	3
Disease267	MESH:C536582	KGD/alpha-ketoglutarate dehydrogenase deficiency/2-ketoglutarate dehydrogenase deficiencies/	Disease	3
Disease268	MESH:C536595	Alzheimer's disease 2./E4+diabetes/E4+H63D+diabetes/	Disease	2
Disease269	MESH:C536597	Familial Alzheimer's Disease/Familial Alzheimer's disease/familial Alzheimer'/familial Alzheimer disease/familial Alzheimer's disease/Familial and Sporadic Alzheimer's Diseases/Familial Alzheimer Disease/	Disease	18
Disease270	MESH:C536598	Alzheimer-type lesions/	Disease	1
Disease271	MESH:C536599	Alzheimer neurofibrillary/Tau-positive dystrophic neurites/tau dephosphorylation during ischaemia/	Disease	3
Disease272	MESH:C536600	CRB/CRB-iTBS/	Disease	2
Disease273	MESH:C536610	familial cerebral cavernous malformations/Familial cerebral cavernous malformations/familial cerebral cavernous malformation/Familial cerebral cavernous malformation/cerebral cavernous angioma/familial cavernous malformations/familial cavernous malformation/	Disease	14
Disease274	MESH:C536611	Cylindromatosis/cylindromatosis/SBS/	Disease	4
Disease275	MESH:C536614	AMC/	Disease	4
Disease276	MESH:C536615	ophthalmological abnormalities/ophthalmologic abnormalities/ophthalmological lesions/Ophthalmologic abnormalities/ophthalmologic disorders/	Disease	5
Disease277	MESH:C536620	Fugl-Meyer lower limb motor function scale/limb Fugl Meyer/FugI-Meyer motor function/Fugl-Meyer Motor/Fugl-Meyer Assessment of hemiparetic upper/Fugl-Meyer Motor Assessment/Fugl-Meyer lower limb motor/Fugl-Meyer Motor Function Assessment/	Disease	8
Disease278	MESH:C536624	Dominant Progressive Scapuloperoneal Myopathy/scapuloperoneal disorder/	Disease	1
Disease279	MESH:C536629	SIOD/	Disease	2
Disease280	MESH:C536632	SGS/	Disease	1
Disease281	MESH:C536633	visual field defects/visual field defect/glaucomatous visual field defects/Homonymous Visual Field Defects/left visual field defect/hemianoptic visual field defect/hemianopic visual field defects/Visual field defects/Visual field defect/	Disease	28
Disease282	MESH:C536641	schwannomatosis/	Disease	1
Disease283	MESH:C536647	FADS/	Disease	1
Disease284	MESH:C536652	ALT:45U/L,AST:24U/L-LYC'/mg·L⁻¹ (R²=/L·h⁻¹·kg⁻¹,/mg·h·L⁻¹,/Verbena officinalis L/Trema orientalis L/μmol·L/L-CAD/Gardenia florida L/L-borneolum/L'Abbé/L'hémorragie cérébrale/L'Aquila/	Disease	13
Disease285	MESH:C536654	consumes cytosolic NAD/cytosolic stress conditions/cytosolic malate dehydrogenase/late cytosolic IkappaBalpha/neuronal cytosolic cytochrome/	Disease	5
Disease286	MESH:C536656	atrial natriuretic peptide/natriuretic peptides atrial natriuretic peptide/atrial and brain natriuretic peptides/atrial natriuretic peptide and brain natriuretic peptide/Atrial natriuretic peptide/Atrial Natriuretic Peptide/Combinatorial peptide libraries/atrial and brain natriuretic peptide/Atrial natriuretic peptide decreased/atrial natriuretic peptide-deficient/peptide combinatorial libraries/…	Disease	56
Disease287	MESH:C536657	ActRIIB.Fc Ligand Trap/TNF-alpha T/myeloid TNF increases lesion volume/TNF-alpha after cerebral ischaemia/FHF/pro‑inflammatory cytokines TNF‑α and IL‑1β/IL‑1β, tumor necrosis factor‑α and IL‑6/interleukin‑1β (IL‑1β) and tumor necrosis factor‑α/IL‑1β, TNF‑α/	Disease	8
Disease288	MESH:C536658	BPP/	Disease	1
Disease289	MESH:C536663	SBP≥140mmHg and DBP<90mmHg/DBP/	Disease	11
Disease290	MESH:C536669	Sjögren's syndrome/Sjögren's disease/	Disease	4
Disease291	MESH:C536670	California, San Diego (UCSD) Alzheimer's Disease Research Center/California San Diego/	Disease	2
Disease292	MESH:C536671	hemodynamic deterioration/renal function deterioration/renal deterioration/Cardiac functional deterioration/deterioration/deterioration of renal function/neuronal deterioration/cerebral deterioration/deterioration of atrial/ICH deterioration/deterioration of renal function after angioplasty/Deterioration of renal function/mental deterioration/gait deterioration/neurophysiological deterioration/de…	Disease	55
Disease293	MESH:C536673	frontoparietal cerebral cortex/frontoparietal cortex after ischemia/frontoparietal hematoma/frontoparietal neocortex/	Disease	4
Disease294	MESH:C536677	SVD/type 2 SVD/SVD ischemic/cerebral SVD/familial SVD/sporadic cerebral SVD/SVD-related disorder/familial cerebral SVD/hemorrhagic cerebral SVD/SVD lacking hypertension/'sporadic' SVD/	Disease	82
Disease295	MESH:C536678	SRS/Snyder-Robinson Syndrome/Teflon SRS/	Disease	6
Disease296	MESH:C536681	ischaemia-induced micro-haemorrhage/micro-vascular ischemia/Warburg micro syndrome/	Disease	3
Disease297	MESH:C536683	ADVICE FOR THE APPROPRIATE USE OF DIRECT ORAL ANTICOAGULANTS/Apixaban versus Warfarin/Warfarin-Associated Hemorrhagic/FLD warfarin/heparin plus warfarin/Comparison of Warfarin Dosing Algorithms/deficient warfarin metabolism/Warfarin-Aspirin Symptomatic Intracranial Disease/	Disease	8
Disease298	MESH:C536693	well-tolerated hypolipidemic/	Disease	1
Disease299	MESH:C536713	forebrain ischaemia/forebrain late oligodendrocyte/Recapitulating forebrain oligodendrocyte/forebrain neuron loss/	Disease	4
Disease300	MESH:C536715	'Hughes Syndrome/Hughes' syndrome/	Disease	2
Disease301	MESH:C536725	Zimmermann-Laband syndrome/	Disease	1
Disease302	MESH:C536729	CHIMES/CHIMES-E Studies/CHIMES-Extension (CHIMES-E) studies/CHIMES-E/	Disease	13
Disease303	MESH:C536740	Wolf Motor Function/Wolf Motor Function Test/Wolf Motor/	Disease	24
Disease304	MESH:C536743	neonatal death/	Disease	1
Disease305	MESH:C536744	Nocturnal hemodialysis increases arterial baroreflex sensitivity/nocturnal hemodialysis would increase arterial baroreflex sensitivity/	Disease	1
Disease306	MESH:C536750	WSS/WSS conditions/	Disease	7
Disease307	MESH:C536751	WT neuropathic/WT/WT-MI/WT>WT; WT:J H T>WT/ischemic WT brain/hKO‐MI versus WT‐MI/hKO versus WT 1 day post‐MI/WT‐MI 3 days post‐MI/IDH1 WT tumors/diabetic WT/nondiabetic WT/WT ischemic/WT ganglia/WT neutrophils/WT postconditioned/	Disease	197
Disease308	MESH:C536761	cerebrovascular load/haemodynamic load/WMH lesion load/	Disease	3
Disease309	MESH:C536764	DHS/	Disease	3
Disease310	MESH:C536766	synthesis defect/synthesis in hyperlipidemic/neurosteroid hormone synthesis/NO synthesis and endothelial dysfunction/SYNTHESIS: Atherothrombosis/vascular prostacyclin synthesis/basal nitric oxide synthesis/deficiency of biopterin synthesis/systemic deficiency of biopterin synthesis/protein synthesis defects/AT deficiency rates/SOURCES AND SYNTHESIS/	Disease	12
Disease311	MESH:C536774	Tertiary Aneurysm/late hyperacute/late neuroplasticity/late thrombolysis/late thrombolysis trials/Kenya's Public Tertiary Hospitals/Tertiary Pediatric Emergency Department/Tikur Anbessa tertiary referral/late tracheostomy/	Disease	9
Disease312	MESH:C536775	syphilitic meningitis/syphilitic encephalitis/syphilitic eye disease/	Disease	1
Disease313	MESH:C536777	systemic candidiasis/Central nervous system (CNS) candida infections/systemic Candida albicans infection/	Disease	3
Disease314	MESH:C536778	intracephalic uptake enhancement/deficiencies of carnitine/glial glutamate uptake/	Disease	3
Disease315	MESH:C536787	autosomal-recessive spastic ataxia of Charlevoix-Saguenay/	Disease	1
Disease316	MESH:C536815	TMD/TMD VII/	Disease	3
Disease317	MESH:C536823	abundant glassy eosinophilic cytoplasm/	Disease	1
Disease318	MESH:C536826	glial fibrillar acidic/	Disease	1
Disease319	MESH:C536827	cutaneomucosal venous malformations/	Disease	1
Disease320	MESH:C536830	Attenuating Blood-Brain Barrier/Central Nervous System Drug Delivery and Blood-Brain Barrier Protection/Ischemic Blood-Brain Barrier/blood-brain barrier dysfunction/Blood-Brain Barrier/Uncaria sinensis attenuate blood brain barrier disruption after ischemic brain injury/vivo hyperlipidemia/blood-brain barrier disorders/blood-brain barrier dysfunctions/attenuated the postischemic blood-brain barri…	Disease	57
Disease321	MESH:C536833	glutaric acidemia type I/Glutaric Acidemia Type 1/Glutaric acidemia Type/hydoxymethyl‑glutaryl‑Coenzyme-A/glutaric aciduria type I/	Disease	4
Disease322	MESH:C536835	vascular glutathione S-transferase/Glutathione deficiency/glutathione-deficient/Deficiency of plasma glutathione/diabetes impairs the glutathione/	Disease	5
Disease323	MESH:C536836	GGT/	Disease	2
Disease324	MESH:C536841	neuroserpin deficient/neuroserpin inclusion bodies/Collins body/	Disease	3
Disease325	MESH:C536850	porencephalic cysts/porencephalic cyst/porencephaly/bilateral porencephaly/autosomal-dominant porencephaly/	Disease	6
Disease326	MESH:C536851	Abnormal renal/Abnormal Renal/abnormal renal/renal histopathologic abnormalities/renal histopathologic abnormality/renal abnormalities/familial or sporadic disorder/	Disease	60
Disease327	MESH:C536857	paraplegia/autosomal dominant spastic paraplegia linked/spastic paraplegia/Spastic Paraplegia/neuropathy, spastic paraplegia/Autosomal Dominant Spastic Paraplegia/spastic paraplegia type 2/Spastic paraplegia type 2/X-linked spastic paraplegia type 2/acute paraplegia/	Disease	17
Disease328	MESH:C536858	Troyer syndrome/autosomal recessive Troyer syndrome/	Disease	5
Disease329	MESH:C536868	skeletal abnormalities/	Disease	5
Disease330	MESH:C536885	Kleiner steatosis grade/	Disease	1
Disease331	MESH:C536895	brain attack coalition/Brain Attack Coalition/implementation of the Brain Attack Coalition/	Disease	7
Disease332	MESH:C536897	brain oedema/Chaihu Jia Longgu Muli Tang/Neurobehavioural deficits, brain oedema/vasogenic oedema (DWI and ADC hyperintensity) or partial cytotoxic oedema (DWI hyperintensity, ADC hypointensity/cerebral oedema/Cerebral oedema/malignant cerebral oedema/Chaihu Jia Longgu Muli tang/Banxia Baizhu Tianma tang/angio-oedema/Cerebral damage and the oedema volume/fatal cerebral oedema/Chir Hwu Jia Long Gu…	Disease	58
Disease333	MESH:C536899	cyclic AMP accumulation/	Disease	2
Disease334	MESH:C536900	vascular thrombomodulin/soluble thrombomodulin/thrombomodulin/atrial endocardial thrombomodulin/atrial thrombomodulin/brain capillary endothelial thrombomodulin/Several thrombomodulin/	Disease	6
Disease335	MESH:C536914	medullary thyroid cancer/medullary thyroid carcinoma/	Disease	3
Disease336	MESH:C536915	TPC/neoplastic papillary proliferation/papillary thyroid carcinoma/	Disease	5
Disease337	MESH:C536917	hyperosmotic stimulation/acute hyperosmotic stimulation/fastigial nucleus stimulation/Cerebellar Fastigial Nucleus Stimulation/Cerebellar fastigial nucleus stimulation/Subthalamic nucleus deep brain stimulation/Hyperglycaemia stimulates/glutamatergic neuronal stimulation/Repetitive Transcranial Magnetic Stimulation for Poststroke Apathy/Virtual Reality and Noninvasive Brain Stimulation/ESW stimul…	Disease	11
Disease338	MESH:C536920	Restrictive Dermopathy/	Disease	1
Disease339	MESH:C536923	bilateral ptosis/Bilateral ptosis/	Disease	2
Disease340	MESH:C536928	PWI-DWI mismatch lesion volumes/Turcot syndrome/	Disease	2
Disease341	MESH:C536930	TAT/immunodeficiency virus TAT/HIV-TAT/TAT-Hsp70 ameliorates postischemic inflammation/TAT-NBD/	Disease	9
Disease342	MESH:C536942	particular hypocholesterolaemic/	Disease	1
Disease343	MESH:C536943	TCC/	Disease	1
Disease344	MESH:C536954	telencephalic/telencephalic CNS/telencephalic oligodendrocyte/telencephalic neuronal/iPSC-derived telencephalic glutamatergic and midbrain dopaminergic neurons/telencephalic VZ/telencephalic injury/	Disease	7
Disease345	MESH:C536956	fronto-temporal degeneration/Temporal patterns of DO₂I/temporal neocortex plus amygdala/left anterior temporal hemorrhage/anterior temporal abnormality/Anterior temporal hyperintensity/posterior middle temporal gyrus/anterior temporal lesions/	Disease	7
Disease346	MESH:C536962	Timothy syndrome/	Disease	1
Disease347	MESH:C536965	arrhythmogenic liability/	Disease	1
Disease348	MESH:C536974	TBS/	Disease	7
Disease349	MESH:C536977	vascular lumen/PROSPECTS AND PROJECTS/arterial lumen/	Disease	5
Disease350	MESH:C536987	MVA/	Disease	4
Disease351	MESH:C536988	neuropathy and autonomic dysfunction/	Disease	1
Disease352	MESH:C536991	Willi's Circle/Circle of Willis/Willis circle/anastomosis of the Circle of Willis/Aberrant Promoter Hypomethylation of Sortilin 1: A Moyamoya Disease Biomarker/Circle of Willis disease/circle of Willis/Intra-arterial thrombolysis via Circle of Willis/deficient circle of Willis/collateral deficient circles of Willis/arterial circle of Willis/	Disease	18
Disease353	MESH:C537001	hypereflexia on the left side extremities/left side hemiplegia/left side somatosensory deficits/	Disease	3
Disease354	MESH:C537005	Complement C5/C5-OH/	Disease	2
Disease355	MESH:C537009	Maria Abbracchio/"Maria Vittoria/	Disease	2
Disease356	MESH:C537015	KBG/	Disease	1
Disease357	MESH:C537025	Richter's syndrome/	Disease	1
Disease358	MESH:C537027	adrenal hyperplasia/	Disease	1
Disease359	MESH:C537047	T3-syndrome/T1–T3/thyroid hormone T3/	Disease	3
Disease360	MESH:C537049	abnormal bone mineral density/	Disease	1
Disease361	MESH:C537057	Universiti Kebangsaan Malaysia (Malaysia) and National Brain Center/	Disease	1
Disease362	MESH:C537062	harbor amyloidotic changes/grade II meningioma harbored numerous/Dodecamer Peptide Harboring Ninjurin 1 Cell Adhesion Motif in the Postischemic Brain/immunodeficiency harbor/HFpEF harbored defects/	Disease	5
Disease363	MESH:C537067	focal cortical dysplasia/focal cortical photothrombosis/CDT/focal cortical ischemia/Secondary Degeneration in Ipsilateral Substantia Nigra After Focal Cortical Infarction/	Disease	11
Disease364	MESH:C537070	FSH/	Disease	1
Disease365	MESH:C537072	amenorrhea-galactorrhea syndrome/galactorrhea, amenorrhea/	Disease	2
Disease366	MESH:C537089	cardiac thromboxane A2 after ischemia/cardiac thromboxane A2/A2+IL-1beta/A2+IL-1Ra/	Disease	2
Disease367	MESH:C537092	A5-A6 catecholaminergic/	Disease	1
Disease368	MESH:C537095	autosomal-dominant hypertension and brachydactyly/autosomal dominant hypertension and brachydactyly/hypertension-brachydactyly/Autosomal dominant hypertension and brachydactyly/Bilginturan syndrome/hypertension and brachydactyly syndrome/Autosomal-dominant hypertension and brachydactyly syndrome/HTNB/Hypertension and brachydactyly syndrome/	Disease	8
Disease369	MESH:C537097	p=2·5×/·5-2·/	Disease	2
Disease370	MESH:C537102	branchial arches/	Disease	1
Disease371	MESH:C537104	BO/JD plus BO/BO ALS/	Disease	2
Disease372	MESH:C537112	MCL/MCL attenuated/	Disease	2
Disease373	MESH:C537116	cardiomyopathic/Bio14.6 cardiomyopathic/Cardiomyopathic hamsters/	Disease	5
Disease374	MESH:C537124	DOA/	Disease	3
Disease375	MESH:C537132	OAT/	Disease	6
Disease376	MESH:C537133	Temple-Baraitser syndrome/	Disease	1
Disease377	MESH:C537136	orotic aciduria/	Disease	1
Disease378	MESH:C537139	hereditary hemorrhagic telangiectasia type 2/	Disease	2
Disease379	MESH:C537140	type I hereditary hemorrhagic telangiectasia/	Disease	1
Disease380	MESH:C537141	spondylo-epiphyseal dysplasia/	Disease	1
Disease381	MESH:C537150	leucine enkephalin/leucine‑rich‑α2‑glycoprotein/	Disease	3
Disease382	MESH:C537153	hypomagnesemia/hypomagnesemia actually/Hypomagnesemia/hypokalaemia, hypomagnesemia/Intramyocellular hypomagnesemia/isolated renal involvement/	Disease	6
Disease383	MESH:C537156	FIH/	Disease	2
Disease384	MESH:C537160	HTS/HTS-promoted hypernatraemia/HHS/	Disease	10
Disease385	MESH:C537170	epigastric discomfort/	Disease	2
Disease386	MESH:C537177	KRS/	Disease	2
Disease387	MESH:C537178	autosomal recessive juvenile Parkinson's disease/	Disease	1
Disease388	MESH:C537180	PKC/paroxysmal kinesigenic dyskinesia/PKD/vascular PKC/cerebral vascular smooth PKC/PKC βII/PKC-ßI/Hypothermia Prevents Brain Damage from Thromboembolic Stroke via PKC-Akt-NOX Modulation/	Disease	71
Disease389	MESH:C537181	PDC/choreoathetosis/	Disease	6
Disease390	MESH:C537182	left ventricular systolic and diastolic function during myocardial ischemia/	Disease	1
Disease391	MESH:C537196	spinocerebellar ataxia 14 increase/spinocerebellar ataxia type 14/neuronal degeneration of SCA14/	Disease	1
Disease392	MESH:C537197	sensorimotor disturbances/sensorimotor cortex lesions/unilateral sensorimotor cortex lesions/sensorimotor cortex lesion/unilateral sensorimotor cortex lesion/axonal sensorimotor neuropathy/sensorimotor neuropathy/focal thrombotic lesion of the sensorimotor cortex/	Disease	7
Disease393	MESH:C537220	lumbosacral spinal/	Disease	2
Disease394	MESH:C537239	Moderate Hyperchloremia/moderate hyperchloremia/Moderate hyperchloremia/	Disease	1
Disease395	MESH:C537241	P⩽/Vascular NAD(P)H/P=1.2×/P=5.2×/Atherothrombotic Ischemic Events (TRA 2°P)-TIMI/TRA*CER and TRA 2°P-TIMI/NAD(P)H oxidase/atherothromboembolism include other P(2)Y/NAD(P)H/NAD(P)H oxidase and nitric oxide bioavailability/angiotensin II stimulates NAD(P)H/P=2.98×/P=2.5×/NAD(P)H oxidases/FC≥2 and P≤/NAD(P)H dehydrogenase quinone/P<6×/NAD(P)H oxidase p22/P≤5.6×/P≤5.2×/P=1×/P=1.3×/P=2.9×/P≤2.5×/syst…	Disease	63
Disease396	MESH:C537246	familial hemiplegic migraine type 2/	Disease	1
Disease397	MESH:C537254	Hemorrhagic shock and encephalopathy/haemorrhagic shock and encephalopathy/	Disease	1
Disease398	MESH:C537262	HP/HP "Viridia m3/HP deficit volumes/HPC/HP CNV/Pillip HP/HP-BMSCs/hypoxic postconditioning (HPC) ameliorated hippocampal neuronal death/HP-1c/HP-hUCB/N-BMSCs and HP-BMSCs decreased/HP decreased neuronal apoptosis/	Disease	37
Disease399	MESH:C537267	LMD/	Disease	1
Disease400	MESH:C537268	exposure keratopathy/Formalin-induced complete atrioventricular/	Disease	2
Disease401	MESH:C537271	neurogenic voiding dysfunction/voiding dysfunction/	Disease	2
Disease402	MESH:C537277	GPI/neuroimmunophilin GPI/Glycosylphosphatidylinositol-anchored/	Disease	6
Disease403	MESH:C537284	ocular abnormalities/	Disease	2
Disease404	MESH:C537295	angiitis of the CNS/	Disease	2
Disease405	MESH:C537301	neurological impairment/neurologic impairment/Neurologic impairment following ischemic injury/neurological impairment improvement/neurological impairments/Neurologic impairment/Neurological impairment/serious neurological impairment/serious neurological function impairment/neurological functioning impairment/neurologic impairment of ACI/impairment of neurological/deficiency syndrome and the neuro…	Disease	121
Disease406	MESH:C537308	Oculomotor Apraxia Type 2/	Disease	1
Disease407	MESH:C537310	Autosomal recessive spinocerebellar ataxias/autosomal recessive spinocerebellar ataxias/	Disease	1
Disease408	MESH:C537312	Norwegian Vitamin Trial/Norwegian Sonothrombolysis/	Disease	2
Disease409	MESH:C537325	cervical spine injury/	Disease	1
Disease410	MESH:C537327	short epilepsy/short‑hairpin/short-term thromboprophylaxis/short disease/	Disease	4
Disease411	MESH:C537330	SDS/	Disease	8
Disease412	MESH:C537339	cranio-facial trauma/cranio-cerebral injuries/	Disease	2
Disease413	MESH:C537340	Simpson-Golabi-Behmel syndrome/	Disease	1
Disease414	MESH:C537345	phytosterolemia/Sitosterolemia/sitosterolemia/	Disease	2
Disease415	MESH:C537346	renal mesangial/mesangial/glomerular mesangial/	Disease	5
Disease416	MESH:C537347	mesenteric ischemia/hyperreactive contractility of mesenteric vascular beds/mesenteric arterial hypertrophy/mesenteric arterial/mesenteric artery thrombosis/acute mesenteric ischemia/	Disease	10
Disease417	MESH:C537348	DAVID/	Disease	5
Disease418	MESH:C537357	methylenetetrahydrofolate reductase/Methylenetetrahydrofolate reductase/methylenetetrahydrofolate reductase deficiency/Methylenetetrahydrofolate reductase (MTHFR) deficiency/Methylenetetrahydrofolate Reductase/Methylenetetrahydrofolate dehydrogenase 1 Promoter Hypomethylation/methylenetetrahydrofolate reductase 677C>T/	Disease	7
Disease419	MESH:C537361	methylmalonic aciduria (cobalamin deficiency) cblB type/Methylmalonic aciduria/methylmalonic aciduria/	Disease	3
Disease420	MESH:C537362	glycaemic variability and hyperglycaemia/	Disease	1
Disease421	MESH:C537373	MRD/	Disease	1
Disease422	MESH:C537374	multifocal motor neuropathy/multifocal arterial disease/multifocal leucoencephalopathy/multifocal cortical injury/	Disease	5
Disease423	MESH:C537395	neuronal intranuclear inclusion disease/Neuronal intranuclear inclusion disease/	Disease	2
Disease424	MESH:C537396	ataxia-retinitis pigmentosa-dementia/neuropathy, ataxia and retinitis pigmentosa) syndrome/neuropathy, ataxia and retinitis pigmentosa/neuropathy ataxia retinitis pigmentosa/	Disease	4
Disease425	MESH:C537406	congenital joint contractures/	Disease	1
Disease426	MESH:C537411	dysmorphic appearance/	Disease	1
Disease427	MESH:C537415	BOS/	Disease	1
Disease428	MESH:C537422	glucocorticoid or mineralocorticoid excess/apparent mineralocorticoid excess/Apparent mineralocorticoid excess/	Disease	3
Disease429	MESH:C537425	glutamate excitotoxicity and abnormalities/glutamate‑pyruvate/isolated MMA-uria/	Disease	3
Disease430	MESH:C537437	AADC/L-aromatic-amino-acid decarboxylase deficiency/L-aromatic amino acid decarboxylase deficiency/AADC deficiency/	Disease	3
Disease431	MESH:C537440	Cerebral Steno-Occlusive Arteriopathy/steno-occlusive arteriopathy/familial arteriopathy/	Disease	2
Disease432	MESH:C537447	'Belgian Heart Rhythm Week/Belgian Science Policy BELSPO-IUAP7/	Disease	2
Disease433	MESH:C537456	2·60-6·/Distinct Facial Dysmorphism/	Disease	2
Disease434	MESH:C537466	MIDAS/MLS/	Disease	11
Disease435	MESH:C537472	MCS/MCS thrombosis/	Disease	9
Disease436	MESH:C537476	Mitochondrial Encephalopathy Lactic Acidosis/mitochondrial lactic acidosis/Mitochondrial encephalopathy lactic acidosis/mitochondrial encephalopathy lactic acidosis/mitochondrial myopathy encephalopathy lactic acidosis/mitochondrial myopathy-encephalopathy-lactic acidosis-stroke/Mitochondrial Myopathy Encephalopathy Lactic acidosis/	Disease	9
Disease437	MESH:C537477	Mitochondrial neurogastrointestinal encephalopathy/mitochondrial neurogastrointestinal encephalopathy syndrome/	Disease	3
Disease438	MESH:C537491	Apoptotic neuronal death following cerebral ischaemia/neuronal death following cerebral ischaemia/neuronal damage following ischaemia/neuronal death following ischemic injury/Following ischaemia/glia following focal cerebral ischaemia/Blindness following tentorial/	Disease	6
Disease439	MESH:C537492	AOM/	Disease	1
Disease440	MESH:C537495	Achados ecocardiográficos: diferença entre os diâmetros diastólicos do ventrículo esquerdo/	Disease	1
Disease441	MESH:C537500	striatal dysfunction/striatal neuron injury/striatal injury/striatal lesion volume/striatal infarct volume/striatal insufficiency of intrasynaptic dopamine/striatal lesions/striatal hematoma/Bilateral striatal necrosis/bilateral striatal necrosis/excitotoxic striatal lesion/striatal ICH lesion/striatal infarct borderzone/bilateral striatal lesions/focal striatal ischemia/striatal neurodegeneratio…	Disease	27
Disease442	MESH:C537501	SMD/	Disease	83
Disease443	MESH:C537502	SWS/	Disease	2
Disease444	MESH:C537505	cerebral iNOS immunoreactivity/	Disease	1
Disease445	MESH:C537510	neonatal lethality/	Disease	3
Disease446	MESH:C537521	myopathies Ullrich congenital muscular dystrophy/congenital muscular dystrophy-type Ullrich/UCMD/Ullrich congenital muscular dystrophy/Dominant Ullrich Muscular Dystrophy/Congenital muscular dystrophy type Ullrich/	Disease	5
Disease447	MESH:C537524	inferior parietal lobule/left inferior parietal lobule/	Disease	5
Disease448	MESH:C537531	Sebastian syndrome/	Disease	1
Disease449	MESH:C537537	abnormalities of sympathetic tyrosine hydroxylase/	Disease	1
Disease450	MESH:C537538	posterior segment hemorrhage/segmental vasoconstriction syndrome/segmental myocardial contractility/segmental contractility/long segmental femoropopliteal/segmental cerebral/segmental dyskinesia/segmentation defects/segmental intramyelinic oedema/episodic and segmental inflammatory/myocardial segment deformation/segmental sclerosis/segmental longitudinal/semiautomated segmentation of intracranial…	Disease	17
Disease451	MESH:C537542	non-syndromic MIDs/syndromic and non-syndromic MCDs/Nonsyndromic MMA/non-syndromic facial/nonsyndromic TAAD/syndromic and nonsyndromic TAAD/	Disease	5
Disease452	MESH:C537565	spondylocostal dysostosis/Spondylocostal Dysostosis/	Disease	2
Disease453	MESH:C537568	serotoninergic nerve depletors/	Disease	1
Disease454	MESH:C537578	Majewski osteodysplastic primordial dwarfism type II/MOPD II/	Disease	2
Disease455	MESH:C537580	renal dysplasia/Uppsala Seniors/Drosophila renal epithelium/	Disease	4
Disease456	MESH:C537583	Sensory Ataxic Neuropathy/sensory ataxic neuropathy/SANDO/ataxic dysarthria/	Disease	3
Disease457	MESH:C537591	SCID/	Disease	3
Disease458	MESH:C537592	Severe neutropenia/congenital severe ADAMTS13 deficiency/	Disease	2
Disease459	MESH:C537596	Short chain acyl-CoA dehydrogenase deficiency/	Disease	1
Disease460	MESH:C537612	retinitis pigmentosa syndrome/	Disease	1
Disease461	MESH:C537623	Otto von Bismarck/	Disease	1
Disease462	MESH:C537633	PTD/PTD-FNK/PTD'/	Disease	9
Disease463	MESH:C537647	NKX2.5 Haploinsufficiency/NKX2.5 haploinsufficiency/	Disease	1
Disease464	MESH:C537651	PG)E(2/	Disease	1
Disease465	MESH:C537652	hypokalemic metabolic alkalosis/antenatal injury/	Disease	3
Disease466	MESH:C537666	BMD/Becker's dystrophy/BMD loss/	Disease	15
Disease467	MESH:C537680	Liquidambar orientalis Miller/AMPKalpha2 gene deficient/haemochromatosis gene/Stüve-Wiedemann syndrome/Tff3 gene deficiency/	Disease	6
Disease468	MESH:C537700	idiopathic osteoporosis/	Disease	1
Disease469	MESH:C537701	idiopathic chronic/chronic idiopathic/	Disease	1
Disease470	MESH:C537702	COLI/PJI/	Disease	2
Disease471	MESH:C537707	attenuation of hypertension/attenuate the hypertensive/attenuate systemic hypertension/attenuate hypertension/attenuates hypertension/attenuates neurogenic hypertension/intracerebroventricular kallikrein/attenuated hypertension/attenuate pulmonary arterial hypertension/	Disease	12
Disease472	MESH:C537708	complex disorder/	Disease	5
Disease473	MESH:C537709	HPS2-THRIVE/HPS2-THRIVE ClinicalTrials.gov number/	Disease	3
Disease474	MESH:C537717	megalencephaly/	Disease	1
Disease475	MESH:C537727	CPL/	Disease	1
Disease476	MESH:C537728	ATN/	Disease	1
Disease477	MESH:C537731	CHA2DS2-VASc 3.3±1.6/CHADS2≥3/III deficiencies/hyperhomocysteinaemia 3/	Disease	4
Disease478	MESH:C537738	bilateral upper lid ptosis/	Disease	1
Disease479	MESH:C537759	bicarbonate haemodialysis/	Disease	1
Disease480	MESH:C537761	SHS/	Disease	6
Disease481	MESH:C537775	anterior AMI/lesion segmentation/FLAIR lesion segmentation/segmented lesion/anterior segment dysgenesis/Anterior-posterior/anterior eye/segmental stenotic disease/Lesion-TOADS segmentation/anterior-posterior ratios/ST-segment abnormalities/	Disease	12
Disease482	MESH:C537784	Non-syndromic familial thoracic aortic aneurysms/	Disease	1
Disease483	MESH:C537792	axial disease/axial limb rigidity/Brain computed axial tomography/	Disease	3
Disease484	MESH:C537805	Global deficiency of 11β-hydroxysteroid dehydrogenase type 1/vascular 11beta-hydroxysteroid dehydrogenase/	Disease	2
Disease485	MESH:C537831	macrothrombocytopenia/RhoA deficiency causes macrothrombocytopenia/familiar macrothrombocytopenia/Macrothrombocytopenia/autosomal macrothrombocytopenias/Congenital macrothrombocytopenia/	Disease	7
Disease486	MESH:C537833	bull's eye maculopathy/	Disease	1
Disease487	MESH:C537835	retinal pigment epithelial windows defect/retinal pigment epithelial/North Carolina's Justus-Warren Heart Disease/North Carolina EMS/	Disease	5
Disease488	MESH:C537836	haemorrhagic macules/	Disease	1
Disease489	MESH:C537841	deficiency of the NADH/	Disease	1
Disease490	MESH:C537845	nonsyndromic hearing loss/non-syndromic autosomal dominant hearing impairment/	Disease	2
Disease491	MESH:C537846	developmental Noonan-like syndrome/	Disease	1
Disease492	MESH:C537849	ND/NDP/Norrie disease/VCI-ND/Amnestic VCI-ND (aVCI-ND)/VCI-ND (eVCI-ND)/VCI-ND (neVCI-ND)/eVCI-ND/neVCI-ND/aVCI-ND/naVCI-ND/	Disease	23
Disease493	MESH:C537860	OHS/occipital horn syndrome/thrombolysed OHS/	Disease	8
Disease494	MESH:C537866	Cross-Validation Consistency/Crossed Cerebellar Diaschisis/Crossed cerebellar atrophy/Crossed cerebellar diaschisis/"Crossed Cerebellar Diaschisis/	Disease	10
Disease495	MESH:C537873	LRS/	Disease	2
Disease496	MESH:C537877	attenuates cerebrovascular SMCs hyperplasia/attenuates neointimal hyperplasia/	Disease	2
Disease497	MESH:C537879	anterior semicircular canals/	Disease	1
Disease498	MESH:C537881	LCD/	Disease	2
Disease499	MESH:C537884	Peters anomaly/	Disease	1
Disease500	MESH:C537895	phenolic glucoside gastrodin/	Disease	1
Disease501	MESH:C537896	dihydropteridine reductase deficiency/	Disease	1
Disease502	MESH:C537907	HDRS/renal dysplasia (HDR) syndrome/HDR syndrome/HDR/	Disease	9
Disease503	MESH:C537915	Brazilian HIV/HIV Brazilian cohort/Brazilian Society of Cerebrovascular Disease/atherothrombotic diseases in Brazilian/	Disease	4
Disease504	MESH:C537919	impaired fertility/impairs fertility/	Disease	2
Disease505	MESH:C537923	FGS/	Disease	2
Disease506	MESH:C537927	medullary fibrocartilaginous embolism/	Disease	1
Disease507	MESH:C537929	Fibromuscular dysplasia of the renal arteries/Fibromuscular dysplasia of the brachial arteries/	Disease	1
Disease508	MESH:C537932	filamin myopathy/Filamin myopathy/	Disease	1
Disease509	MESH:C537934	gracile axonal dystrophy/	Disease	1
Disease510	MESH:C537944	Dutch-type cerebrovascular amyloidosis/amyloidosis-Dutch type/	Disease	2
Disease511	MESH:C537947	turnover of cerebrospinal fluid/cerebrospinal fluid criteria/cerebrospinal fluid/haemodialysis fluids/gadolinium enhancement of cerebrospinal fluid/artificial cerebrospinal fluid/cerebrospinal fluid compression ischemia/Cerebrospinal Fluid-Directed rAAV9-rsATP7A Plus Subcutaneous Copper Histidinate Advance Survival/cerebrospinal fluid lactate/intracerebroventricular infusion of artificial cerebro…	Disease	35
Disease512	MESH:C537948	INCL/ceroid lipofuscinosis neuronal-1/	Disease	2
Disease513	MESH:C537963	calvarial osteolytic bone defect/calvarial defects/calvarial bone defect/	Disease	2
Disease514	MESH:C537984	IC₅₀ of/IC₅₀ of 1.9 μmol·L/CMT/ecocardiográficas foi descrita em pacientes com insuficiência cardíaca (IC) e coronariopatia/	Disease	5
Disease515	MESH:C537985	PROSPERO/display_record.asp?ID=CRD42018104808/ID/ID+DD/ID+II=/ACE ID/CC+4G4G+DD, CC+5G5G+ID, CT+4G5G+ID/CT+5G5G+II, CT+5G5G+ID and TT+4G5G+II/DD+ID versus II/DD versus ID+II/	Disease	29
Disease516	MESH:C537988	IIA/Charcot-Marie-Tooth type 2A/	Disease	5
Disease517	MESH:C537993	Charcot-Marie-Tooth disease type 2D/CMT disease type 2D/	Disease	3
Disease518	MESH:C538003	DYT6 dystonia/	Disease	1
Disease519	MESH:C538007	L‑dopa/L-Dopa/L-dopa/L-dopa refractory parkinsonism/AP-5 deficiency/Segawa disease/Variation Society nomenclature/Variation and Neuroplasticity/	Disease	8
Disease520	MESH:C538009	Proximal myotonic myopathy/PROMM/	Disease	1
Disease521	MESH:C538010	Eagle syndrome/Elongated Styloid Process-Revisiting/Eagle's syndrome/	Disease	2
Disease522	MESH:C538011	idiopathic multifocal vasculopathy/obliterative atherosclerotic vascular disease/obliterative sickle vasculopathy/obliterative vascular remodeling/	Disease	4
Disease523	MESH:C538012	EPS/EPS limb/Kaplan⁻Meier/	Disease	9
Disease524	MESH:C538028	MMP-9 deficiency/cerebral ischaemia and MMP-9 deficiency/kexin type 9 deficiency/	Disease	2
Disease525	MESH:C538037	maternal disomy 15/imprinting defects born/maternal disomy 15/	Disease	1
Disease526	MESH:C538048	17p abnormalities/	Disease	1
Disease527	MESH:C538052	Adult Disease/Adult polyglucosan body disease/adult polyglucosan body disease/adult Alk1 haploinsufficient/adult brain astroglia/adult disease/adult hemorrhagic MMD/	Disease	8
Disease528	MESH:C538076	Char syndrome/	Disease	1
Disease529	MESH:C538088	cerebro-vascular diseases/cerebro-vascular disease/hemorrhagic cerebro-vascular diseases/'cerebro-vascular disease/Cerebro-vascular disease/	Disease	13
Disease530	MESH:C538090	epithelial ovarian cancer/epithelial ovarian cancers/epithelial cancer of the ovary/	Disease	5
Disease531	MESH:C538101	pain syndrome/Central pain syndrome/episodic pain syndrome/episodic pain syndromes/	Disease	15
Disease532	MESH:C538103	short palindromic/short palindromic repeats/Short Palindromic Repeats/	Disease	10
Disease533	MESH:C538106	Oral Bioavailability Study of Salvianolic Acid Extracts W/O/W Multiple Emulsion/anemic W/	Disease	2
Disease534	MESH:C538109	dorsal root ganglia/Dorsal Root Ganglia Neurons/dorsal root/dorsal column lesion/ipsilateral dorsal spinocerebellar tract/dorsal superior longitudinal/dorsal occipitoparietal areas/dorsal medullary lesions/Dorsal Root Ganglia/	Disease	14
Disease535	MESH:C538137	hereditary hyperferritinemia cataract syndrome/	Disease	1
Disease536	MESH:C538138	cerebral glycerol accumulation/	Disease	1
Disease537	MESH:C538139	SI/SI:Brain injury/CSID/CTA-SI) parenchymal hypoattenuation/CTA-SI parenchymal hypoattenuation/mRS-SI/	Disease	36
Disease538	MESH:C538141	Isolated Sulfite Oxidase Deficiency/isolated sulfite oxidase deficiency/	Disease	1
Disease539	MESH:C538157	Blau syndrome/Blau Syndrome/	Disease	1
Disease540	MESH:C538167	IVA/IVD/Blastomyces dermatitidis elaborates dipeptidyl-peptidase IVA/	Disease	6
Disease541	MESH:C538175	Seattle angina scale/Apathy Scale/Mattis Dementia Rating Scale/Apathy Evaluation Scale/Hasegawa Dementia Scale/Apathy Evaluation Scale-Clinical/Aphasia Quality of Life Scale/Aphasia HRQoL Scale/EuroQoL-5D (EQ-5D) scale/	Disease	12
Disease542	MESH:C538178	zinc deficiency/Zinc deficiency/	Disease	2
Disease543	MESH:C538184	AFD/	Disease	5
Disease544	MESH:C538190	central nervous system involvement/	Disease	1
Disease545	MESH:C538191	fumarase deficiency/	Disease	1
Disease546	MESH:C538200	neurosensory vascular disorders/neurosensorial hypoacusia/Neurosensorial hypoacusia/	Disease	2
Disease547	MESH:C538203	.55±1.25nM of malondialdehyde/	Disease	1
Disease548	MESH:C538208	British Columbia/British Hypertension Society/British Doctors Aspirin Trial/British Hypertension Society guidelines/British Hypertension Society Working/British Medical Research Council trial/Familial British dementia/FBD/British Columbia'/Joint British Diabetes Societies/joint-british-diabetes-society/	Disease	14
Disease549	MESH:C538209	FDD/	Disease	1
Disease550	MESH:C538212	x-linked disorder/	Disease	1
Disease551	MESH:C538213	sclerotic glomeruli/sclerotic index/glomerular sclerotic/	Disease	3
Disease552	MESH:C538219	metastatic lesions/metastatic disease/favour metastatic disease/Metastatic disease/metastatic colonies/metastatic disease before death/metastatic lesion/	Disease	16
Disease553	MESH:C538225	Hypertrophic degeneration of the inferior olive/enlargement of the inferior olive/hypertrophic degeneration of the inferior olive/Eucommia ulmoides Oliver/scalp acupoint Dingnie Qianxiexian/AOS/skull bone infarctions and scalp edema/inferior olive/contralateral hypertrophic inferior olive/ipsilateral inferior olive/dynamic scalp acupuncture/	Disease	11
Disease554	MESH:C538229	intracranial pleomorphic tumors/	Disease	1
Disease555	MESH:C538231	lung adenocarcinoma/adenocarcinoma of the lung/lung adenocarcinomas/advanced lung adenocarcinoma/IIIB-IV lung adenocarcinoma/Lung Adenocarcinoma/	Disease	13
Disease556	MESH:C538236	11beta-hydroxysteroid dehydrogenase type 2/	Disease	1
Disease557	MESH:C538238	adrenal incidentaloma/"incidentaloma/	Disease	2
Disease558	MESH:C538248	amyloid angiopathy/cerebral senile-atrophic/atherosclerotic non amyloid angiopathy/non-amyloid angiopathy/Enhanced capillary amyloid angiopathy/amyloid angiopathy-related haemorrhage/non-atherosclerotic, non-amyloid angiopathy/cerebral amyloidosis/cerebral β-amyloidosis/leukoencephalopathy and the amyloid angiopathies/	Disease	31
Disease559	MESH:C538250	idiopathic RLS/cardiac dyssynchrony in idiopathic dilated cardio-myopathy/idiopathic/idiopathic RCVS/idiopathic AF/idiopathic AHL/idiopathic VTE/idiopathic VT/idiopathic hyperCKaemia/idiopathic DCM/"idiopathic/idiopathic or sarcomeric HCM/	Disease	36
Disease560	MESH:C538258	ATRX/	Disease	1
Disease561	MESH:C538262	intracardiac echocardiography/intracardiac conduction/Intracardiac Versus Transesophageal Echocardiographic Guidance for Left Atrial Appendage Occlusion/intracardiac thrombosis/Haemodynamic parameters and intracardiac/Intracardiac tumor/LocaLisa Intracardiac System/intracardiac shunting defects/serial measurement of intracardiac volume/intracardiac conduction delay/atrial myxomas/Intracardiac myx…	Disease	25
Disease562	MESH:C538265	attenuated infarct/SBD attenuated oxidative damage/focal attenuation/CatB-deficient mice attenuated inflammasome/attenuated pain/glycolysis attenuates Parkinson'/Echinochrome A Attenuates Cerebral Ischemic Injury/spasticity attenuation/attenuation of edema/attenuate brain injury/attenuate ischemia/attenuates ischemic neuronal impairments/attenuation of oxidative stress/attenuation of atherosclero…	Disease	763
Disease563	MESH:C538268	auditory neuropathy spectrum disorder/central auditory nervous system deficits/auditory disorders/	Disease	3
Disease564	MESH:C538272	progressive retinopathy/	Disease	1
Disease565	MESH:C538273	enteropathy/chronic enteropathy/	Disease	2
Disease566	MESH:C538275	APS/obstetric APS/catastrophic APS/thrombotic APS/APACHE-APS/APECED/autoimmune polyendocrinopathy-candidiasis-ectodermal dystrophy (APECED) syndrome/	Disease	25
Disease567	MESH:C538276	urban Austria/	Disease	1
Disease568	MESH:C538279	catamenial epilepsy/	Disease	1
Disease569	MESH:C538282	CAP/	Disease	11
Disease570	MESH:C538309	Bretschneider and del Nido cardioplegia/Italian Medicines Agency (Agenzia Italiana del Farmaco) and local Ethics Committee 'Comitato Etico Regionale della Liguria/Comparison of del Nido Cardioplegia With Blood Cardioplegia/Del Nido cardioplegia/del Nido cardioplegia/multi-dose del Nido cardioplegia/multi-dose del Nido cardioplegia offers additional benefits over single-dose del Nido cardioplegia/	Disease	6
Disease571	MESH:C538318	K(2P)12-K(2P)13, K(2P)15-K(2P)/	Disease	1
Disease572	MESH:C538320	HIS/HAL/	Disease	19
Disease573	MESH:C538329	quadriceps-sparing inclusion body myopathy/	Disease	1
Disease574	MESH:C538330	inclusion body myopathy/familial inclusion body myopathy/	Disease	2
Disease575	MESH:C538336	NHS/NHS EED/NHS Economic Evaluation/	Disease	40
Disease576	MESH:C538338	Palpebral ptosis/	Disease	1
Disease577	MESH:C538339	NPC/epidural iPSC-NPC grafts/nasopharyngeal carcinoma/Neovascularization and NPC accumulation/NPC accumulation around the ischemic lesion/neovascularization and NPC accumulation after focal cerebral ischemia/Cortical ischemia impeded NPC/systemic NPC/NPC death/	Disease	33
Disease578	MESH:C538344	Navajo neurohepatopathy/	Disease	1
Disease579	MESH:C538347	rheumatoid joint erosion/	Disease	1
Disease580	MESH:C538353	aggravated hypoxaemia/hyperglycaemia-aggravated cerebral/	Disease	2
Disease581	MESH:C538356	Lamb-Shaffer syndrome/	Disease	1
Disease582	MESH:C538358	spastic paralysis/	Disease	6
Disease583	MESH:C538372	hyperinsulinemic/hyperinsulinemic-euglycemic/	Disease	5
Disease584	MESH:C538377	HLP/	Disease	3
Disease585	MESH:C538380	Hyperornithinemia-hyperammonemia-homocitrullinuria syndrome/Hyperornithinemia-hyperammonemia-homocitrullinuria (HHH) syndrome/HHH syndrome/	Disease	1
Disease586	MESH:C538384	HPI/	Disease	1
Disease587	MESH:C538391	Pseudoacromegalic facial features/	Disease	1
Disease588	MESH:C538392	DSS/DSN/	Disease	7
Disease589	MESH:C538397	T1-hypointense lesions/	Disease	1
Disease590	MESH:C538399	Dietary Epigenetic Modulators/deficiency modulates microglia/	Disease	2
Disease591	MESH:C538407	acute rheumatic disorders/rheumocarditis in acute rheumatism/	Disease	2
Disease592	MESH:C538420	nigra pars compacta (SNpc) degeneration/	Disease	1
Disease593	MESH:C538436	auditory impairment/perceptual impairment/	Disease	2
Disease594	MESH:C538437	systemic auto-immune disorder/	Disease	1
Disease595	MESH:C538457	glomerulosclerosis/segmental glomerulosclerosis/Histopathological evaluation of glomerulosclerosis/	Disease	15
Disease596	MESH:C538458	rapidly progressive encephalopathy/rapidly progressive dementia/hypertrophic microglia rapidly downregulate/endocardial dysfunction of rapidly paced atria/	Disease	4
Disease597	MESH:C538496	mitochondria dysfunction/Mitochondria-Targeted Plastoquinone/cardiolipin deficiency and abnormal mitochondria/extremely dysmorphic abnormal mitochondria/dysfunctional mitochondria/deficiency on brain mitochondria/accumulates dysfunctional mitochondria/Endolysosomal Deficits Augment Mitochondria/Isolated Txnrd2-deficient mitochondria/mitochondria hyperproliferation and dilated sarcoplasmic reticul…	Disease	18
Disease598	MESH:C538525	mitochondrial encephalopathy/Mitochondrial encephalopathy/Mitochondrial Encephalopathy/Acute mitochondrial encephalopathy/mitochondrial encephalopathies/acute mitochondrial encephalopathies/heteroplasmic mitochondrial encephalopathy/childhood mitochondrial encephalopathies/	Disease	55
Disease599	MESH:C538539	reticuloendothelial lipid deposits/Delta Storage Pool Disease/delta storage pool disease/	Disease	2
Disease600	MESH:C538556	food-cobalamin malabsorption/	Disease	1
Disease601	MESH:C538557	myeloid cell leukelia-1/	Disease	1
Disease602	MESH:C538560	Reversible Ischaemia Trial/brachiocephalic trunk/reversible ischaemia/	Disease	6
Disease603	MESH:C538564	hypereosinophilia/	Disease	2
Disease604	MESH:C538579	LI/EA-LI/	Disease	13
Disease605	MESH:C538616	PMC/	Disease	1
Disease606	MESH:C538650	acidic sphingomyelinase/acidic sphingomyelinase deficiency/sphingomyelin accumulation/sphingomyelin and neurodegeneration/lysosomal sphingomyelin accumulation/sphingomyelin hydrolysis/	Disease	4
Disease607	MESH:C538659	Cum%VP/VP neurones in hyperosmolar/VP/	Disease	10
Disease608	MESH:C538661	TCS/	Disease	2
Disease609	MESH:C538664	vertebral artery/vertebral arteries/Vertebral artery/Traumatic vertebral artery/intracranial vertebral artery/vertebral artery lesions/vertebral arterial/vertebral artery loops/vertebral artery aneurysm/vertebral artery aneurysmal/vertebral artery injury/Vertebral Artery Injury/vertebral artery hypoplasia/Cerebral angiography revealed bilateral vertebral artery aplasia/vertebral artery thrombosis…	Disease	44
Disease610	MESH:C538667	craneal midline destructive lesions/midline linear hyperintensity/	Disease	2
Disease611	MESH:C540694	inherited/acquired thrombophilia/hereditary thrombophilia/inherited thrombophilia/hereditary thrombophilias/inherited thrombophilias/Inherited thrombophilias/inherited venous thrombophilias/Hereditary Thrombophilia/Inherited thrombophilia/familial thrombophilia/familial thrombophilia-thrombosis/Hereditary thrombophilia/	Disease	19
Disease612	MESH:C540770	mitochondrial cytopathies/mitochondrial cytopathy/Mitochondrial cytopathies/mitochondrial cytopathies increasing cerebral/Mitochondrial cytopathy/cytopathies/	Disease	18
Disease613	MESH:C541083	Non-alcoholic fatty liver disease/NAFLD/non-alcoholic fatty liver disease/Nonalcoholic fatty liver disease/nonalcoholic fatty liver/nonalcoholic fatty-liver disease/nonalcoholic fatty liver disease/dyslipidemia and non-alcoholic fatty liver disease/Nonalcoholic Fatty Liver Disease/nonalcoholic hypertensives/nonalcoholic liver disease/	Disease	20
Disease614	MESH:C548009	sinus venosus type atrial septal defect/Sinus venosus-type atrial septal defect/sinus venosus-type atrial septal defect/	Disease	1
Disease615	MESH:C548028	inherited peripheral neuropathy/	Disease	2
Disease616	MESH:C548069	pontocerebellar hypoplasia/	Disease	1
Disease617	MESH:C548070	pontocerebellar hypoplasia type 2/	Disease	1
Disease618	MESH:C548072	progressive cerebellar atrophy/Milder progressive cerebellar atrophy/	Disease	3
Disease619	MESH:C548074	pontocerebellar hypoplasia type 6/	Disease	1
Disease620	MESH:C548077	pseudohypoparathyroidism type Ia/	Disease	1
Disease621	MESH:C548080	neuroferritinopathy/	Disease	1
Disease622	MESH:C548481	periventricular leucodystrophy/	Disease	1
Disease623	MESH:C553654	Surfactant deficiency is the pivotal abnormality/	Disease	1
Disease624	MESH:C557674	hypokalaemic tubulopathies/renal tubulopathy/	Disease	3
Disease625	MESH:D000006	acute abdomen/	Disease	2
Disease626	MESH:D000012	ABL/Apolipoprotein E-Deficient/Abetalipoproteinemia/deficiency of apolipoprotein/abetalipoproteinemia/acanthocytosis/apolipoprotein E deficient/hyperglycemic apolipoprotein E-deficient/hyperlipidemic apolipoprotein E/	Disease	10
Disease627	MESH:D000013	congenital defects/congenital abnormality/deformability/congenital vascular anomaly/hypoperfusion defects/hyponeural defect/congenital cardiac anomalies/birth defects/congenital cerebrovascular anomalies/ektacytometry measures RBC deformability/congenital anomalies/morphological abnormalities/dysmorphic features/congenital birth defects/prothrombotic defect/congenital vascular anomalies/morpholog…	Disease	39
Disease628	MESH:D000015	multiple abnormalities/central nervous system abnormalities/Multiple phenotype abnormalities/	Disease	7
Disease629	MESH:D000130	ACH/	Disease	4
Disease630	MESH:D000137	angiogenic-angiostatic imbalance/	Disease	1
Disease631	MESH:D000138	acidosis/hyperchloremic acidosis/ischemia and acidosis/metabolic acidosis/acidosis and dialysis sufficiency/acidosis-induced neuronal injury/Metabolic acidosis/systemic acidosis/myocardial hypercarbic acidosis/hypercarbic acidosis/central acidosis/acidosis-induced neuronal death/hyperkalaemia and acidosis/acidosis injures/ischemia-acidosis/ischemia-acidosis-induced injury/hyperchloremic metabolic…	Disease	40
Disease632	MESH:D000140	lactic acidosis/Lactic Acidosis/encephalopathy, lactic acidosis/neurotoxic lactic acidosis/cerebral lactic acidosis/congenital lactic acidosis/hypoxic lactic acidosis/Encephalopathy, Lactic Acidosis/Lactic acidosis/encephalopathy lactic acidosis/attenuated lactic acidosis/systemic lactic acidosis/	Disease	360
Disease633	MESH:D000141	renal angiotensin II type/renal tubular acidosis/dysfunction/renal tubular acidosis/renal tubular dysfunction/	Disease	2
Disease634	MESH:D000152	inflammatory acne lesions/facial acne vulgaris/microglial healing peptide1-AcN (MHP1-AcN)/MHP1-AcN/	Disease	2
Disease635	MESH:D000160	vestibular-like syndrome/	Disease	1
Disease636	MESH:D000163	AIDS/HIV-1/AIDS/	Disease	46
Disease637	MESH:D000168	ACS/ACS-PCI/SCS/haemodynamic changes during SCS/	Disease	155
Disease638	MESH:D000172	acromegaly/Acromegaly/gigantism or acromegaly/	Disease	4
Disease639	MESH:D000208	Successful thrombolysis for acute ischaemic/acute diseases/acute haemiparesis and/or haemidistonia/ACUTE NORMOVOLEMIC HEMODILUTION: Acute normovolemic hemodilution/acute hypervolemic hemodilution/acute normovolaemic haemodilution/Acute normovolemic hemodilution/Acute ischaemic syndromes/acute ischaemic syndromes/Acute disease/acute normovolemic hemodilution/acute ischaemia/Acute haemodynamic/acut…	Disease	41
Disease640	MESH:D000224	insufficiency/hemodynamic insufficiency/'insufficiency/adrenocortical insufficiency/cardial insufficiency/D insufficiency/testosterone insufficiency/NO insufficiency/Addison's disease/insufficient cerebral/Addison crisis/cerebellar insufficiency/Elastin insufficiency/vascular insufficiency/PGI2 insufficiency/cerebral hemodynamic insufficiency/	Disease	23
Disease641	MESH:D000230	adenocarcinoma/adenocarcinomas/malignant adenomas/colon adenocarcinoma/muscle cell degeneration and granular osmiophilic material/adenocarcinoma tumor/tubular atrophy/tubular apoptosis/tubular lumen/Stage IV gastric adenocarcinoma/	Disease	13
Disease642	MESH:D000236	colorectal adenoma/adenomas and carcinomas/adenoma/colorectal adenomas/adenomas/Adenoma/colorectal adenomas rather than carcinoma/Adenomas/colonic adenoma/	Disease	18
Disease643	MESH:D000257	Empty adenovirus/replication-deficient adenovirus/Adenovirus-mediated glial/MnSOD adenovirus/RGD adenovirus/adenovirus type 1 respiratory infection/adenovirus-mediated glial/SAH+adenovirus ECSOD/LacZ adenovirus/adenovirus endothelial nitric oxide/adenovirus-mediated vascular endothelial/adenovirus eNOS/	Disease	17
Disease644	MESH:D000267	Neuroendovascular Surgery/neuroendovascular surgery/Vascular Surgery Interventional Anaemia/Vascular Cell Adhesion/	Disease	3
Disease645	MESH:D000275	adjustment disorders/adjustment disorder/Anticipatory Postural Adjustment/Quality Adjusted Life Years/	Disease	4
Disease646	MESH:D000292	pelvic inflammatory disease/	Disease	3
Disease647	MESH:D000303	cortex lesions/Coptidis Rhizoma, Phellodendri Cortex, Gardeniae Fructus/motor cortex lesions/focal cortex trauma/photothrombosis of the left anterior cortex combined/ischaemic cortex/neopallial cortex/microglia of ischaemic cortex/ischemic cortex brain parenchyma/temporoparietal and retrosplenial granular cortexes/nonischemic cortex 2/Ischemic Cortex/posterior insular cortex/inferior frontal cort…	Disease	22
Disease648	MESH:D000306	non-tumorous cortex/	Disease	1
Disease649	MESH:D000307	adrenal glands of Wistar Kyoto/	Disease	1
Disease650	MESH:D000308	sympathetic hyperfunction/	Disease	1
Disease651	MESH:D000309	adrenal insufficiency/hypofunction of autonomic nervous system/adrenal cortical insufficiency/NMDAR hypofunction/acute adrenal insufficiency/hypothalamo-pituitary hypofunction/Adrenal insufficiency/dopaminergic hypofunction/	Disease	11
Disease652	MESH:D000312	YEARS OF THE MINERALOCORTICOID/congenital adrenal hyperplasia/	Disease	2
Disease653	MESH:D000326	ALD/adrenoleukodystrophy/	Disease	5
Disease654	MESH:D000341	Hypoxia affects tumor cell invasiveness/Affect Extracranial Systemic Artery Stenosis/L-Arginine Affects Aerobic Capacity/focal ischemia affect cardiovascular/deficiency affects T/deficiency affects microglia/hyperglycaemia seriously affects ischemic brain/	Disease	7
Disease655	MESH:D000347	deficiencies of fibrinogen/fibrinogen deficiency/	Disease	1
Disease656	MESH:D000361	hypogammaglobulinemia/LRRC8A deficiency/	Disease	3
Disease657	MESH:D000370	hemiageusia or hypogeusia/	Disease	1
Disease658	MESH:D000377	thromboplastin time/visuospatial disorders/perhaps visuospatial disorders/positive microalbuminuria/Positive microalbuminuria/visuospatial agnosia/homeopathy posit/colonic temperature/arterial temperature/colonic temperatures/postischemic temperature measurement/bladder temperature/cerebral temperature/thromboplastin time ratios/Auditory Agnosia/TGF‑β1‑positive/LRG1‑positive and TGF‑β1‑positive/p…	Disease	63
Disease659	MESH:D000380	Acute agranulocytosis/Agranulocytosis and aplastic anaemia/granulocytopenia/	Disease	2
Disease660	MESH:D000381	dysgraphia/acquired dysgraphia/Acquired dysgraphia/	Disease	4
Disease661	MESH:D000386	ARC/abnormalities of ciliary ARC/lymphadenopathy and immunodeficiency/	Disease	7
Disease662	MESH:D000405	akinetic mutism/Akinetic mutism/hyperpathic akinetic mutism/	Disease	2
Disease663	MESH:D000419	albuminuria/albuminuria, diabetes/baseline albuminuria/prominent albuminuria/Albuminuria/'albuminuria/albuminuria progression/decrease albuminuria/Albuminuria and cardiovascular/proteinuria and albuminuria/microalbuminuria (or albuminuria/albuminuria, hypertensive/albuminuria, glucosuria/hypertension, albuminuria/albuminuria>/albuminuria and vascular dysfunction/albuminuria and renal impairment/a…	Disease	42
Disease664	MESH:D000430	autonomic hyperactivity/	Disease	2
Disease665	MESH:D000437	diabetes or alcoholism/Alcoholism/Rosmarinus officinalis leaf hydro-alcoholic extract/alcohol dependency/'dependency/lifelong pacemaker dependency/alcoholism/alcohol disorders/alcoholism and gastrectomy/NO-dependent endothelial dysfunction/angiotensin II-dependent glomerulosclerosis/Cerebrolysin dose dependently augmented BrdU/Chronic alcohol consumption/atherothrombosis depends/	Disease	21
Disease666	MESH:D000471	alkalosis/hypokalaemic alkalosis/alkalosis increases/	Disease	3
Disease667	MESH:D000505	baldness/premature baldness/male pattern baldness/	Disease	4
Disease668	MESH:D000506	AU/	Disease	7
Disease669	MESH:D000544	Alzheimer's disease/Alzheimer disease/AD/Alzheimer's Disease/Alzheimer Disease/15 SHR‑/epilepsy and Alzheimer's disease/15－/Alzheimers disease/senile dementia/Alzheimer'/Community-Dwelling People With Alzheimer Disease/·15-7·/15.2±/Clinical Alzheimer-Type Dementia/Alzheimer's dementia/Alzheimer's diseases/Alzheimer's Disease Neuroimaging/Alzheimer's disease dementia/degenerative dementia/±15/neur…	Disease	1236
Disease670	MESH:D000550	ischaemic stimulus/amblyopia/bilateral amblyopia/hyperosmotic stimulus/acute hyperosmotic stimulus/	Disease	7
Disease671	MESH:D000567	Amelogenesis imperfecta/	Disease	1
Disease672	MESH:D000568	hypergonadotropic hypoestrogenic amenorrhea/	Disease	1
Disease673	MESH:D000592	Branched-Chain Amino Acids/	Disease	1
Disease674	MESH:D000608	inherited aminoaciduria/	Disease	1
Disease675	MESH:D000647	global amnesia/amnesia/epileptic amnesia/Reisberg's Global Deterioration/Amnesia syndrome/	Disease	10
Disease676	MESH:D000648	retrograde oligodendrocyte stress/	Disease	1
Disease677	MESH:D000686	amyloidosis/Cardiac Amyloidosis/Amyloidosis/senile amyloidosis/cerebrovascular amyloidosis/Cerebrovascular amyloidosis/atheromatosis, amyloidosis/systemic amyloidosis/beta-amyloidosis/non-Alzheimer amyloidoses/cardiac amyloidosis burden/Cardiac amyloidosis burden/vascular amyloidosis/oculoleptomeningeal amyloidosis/vasculitis or amyloidosis/senile systemic amyloidosis/Senile systemic amyloidosis/…	Disease	41
Disease678	MESH:D000690	amyotrophic lateral sclerosis/deadly amyotrophic lateral sclerosis/Amyotrophic lateral sclerosis/Lou Gehrig's disease/Amyotrophic Lateral Sclerosis/dementia later/sporadic amyotrophic lateral sclerosis/amyotrophic lateral-sclerosis/Maladies like amyotrophic lateral sclerosis/Component of Neuronal Cytoplasmic Inclusions of Motor Neurons in Sporadic Amyotrophic Lateral Sclerosis/Huntington's diseas…	Disease	210
Disease679	MESH:D000699	continuous epidural analgesia/NSAID-analgesia/narcotic analgesia/epidural analgesia/continous epidural analgesia/Continuous epidural analgesia/	Disease	5
Disease680	MESH:D000740	anemia/Anemia/acute normovolemic anemia/acute anemia/deficiency anemia/anemia-induced hyperdynamic state/hyporegenerative anemia/anemia or Sβ⁰-thalassemia/anemias/renal anemia/non-anemia/	Disease	145
Disease681	MESH:D000741	aplastic crisis/hypoplastic/aplastic anemia/acute aplastic anaemia/Hypoplastic VCS/hypoplastic AI/hypoplastic endothelial/aplastic anaemia/	Disease	12
Disease682	MESH:D000743	hemolytic anemia/microangiopathic/microangiopathic stroke/microangiopathic but not macroangiopathic/hemolytic disorder/atherosclerotic or microangiopathic/microangiopathic syndrome/hemolytic disorders/microangiopathic haemolytic anaemia/intravascular hemolytic anemia/	Disease	18
Disease683	MESH:D000744	autoimmune hemolytic anemia/cardioplegic solution plus cold terminal cardioplegia/cold hypersensitivity/	Disease	3
Disease684	MESH:D000745	hereditary anemia/chronic hemolytic anemia/chronic anemia/congenital hypoproliferative anemia/	Disease	6
Disease685	MESH:D000746	nonspherocytic hemolytic anemia/	Disease	1
Disease686	MESH:D000749	megaloblastic anemia/IGS/megaloblastic anaemia/Megaloblastic anemia/	Disease	7
Disease687	MESH:D000751	'neonatal'/CTSL-deficient neonatal/Pitx2-deficient neonatal/	Disease	3
Disease688	MESH:D000753	Refractory hypertension/refractory hypertension/ventricular refractoriness/refractory myocardial dysfunction/atrial refractoriness/	Disease	8
Disease689	MESH:D000755	sickle cell disease/Sickle cell disease/Sickle Cell Disease/sickle cell anemia/sickle vasculopathy/Sickle cell anaemia/sickle cell anaemia/ischaemic injury in sickle cell anaemia/sickle cell vasculopathy/Sickle Cell Anemia/Cerebrovascular complications of sickle cell disease/Sickle cell disease cerebrovascular/sickle cell anemia pediatric/Cameroonian Sickle Cell Anemia/sickle-cell anemia/vasculop…	Disease	115
Disease690	MESH:D000756	sideroblastic anemia/sideroblastic anaemia/	Disease	2
Disease691	MESH:D000757	anencephaly/hemicranial headache/	Disease	3
Disease692	MESH:D000783	dolichoectatic aneurysm/contralateral dolichoectatic aneurysm/aneurysm/aneurysms/large aneurysms/aneurysm healing/aneurysm of the polygon of Willis/aneurysm hemorrhage/aneurysm status/arterial aneurysm/traumatic aneurysms/interatrial septal aneurysm/aneurysm coil/vascular aneurysms/Huntingdon Aneurysm/Charcot-Bouchard aneurysms/saccular brain aneurysms/endovascular aneurysm/non-aneurysmal perimes…	Disease	102
Disease693	MESH:D000785	mycotic aneurysm/mycotic aneurysms/mycotic cerebrovascular aneurysm/Aspergillus mycotic aneurysm/fungal mycotic aneurysms/bacterial and fungal mycotic aneurysms/	Disease	4
Disease694	MESH:D000787	angina pectoris/chronic angina pectoris/hypertension and angina pectoris/hyperlipidaemia, angina pectoris/Angina Pectoris/angina pectoris/cardiovascular disease/	Disease	126
Disease695	MESH:D000788	Prinzmetal-angina/	Disease	1
Disease696	MESH:D000789	Unstable angina/Unstable Angina/unstable ischaemic syndromes/	Disease	4
Disease697	MESH:D000793	retinal angioid streaks/	Disease	1
Disease698	MESH:D000794	angiokeratoma of Fordyce/angiokeratoma/angiokeratoma or renal symptoms/absence of angiokeratoma/angiokeratomas/angiokeratoma and cornea verticillata/skin angiokeratomas/acroparesthesias and angiokeratoma/angiokeratoma or cornea verticillata/Angiokeratomas and corneal epitheliopathy/skin angiokeratoma/	Disease	26
Disease699	MESH:D000795	Fabry disease/genetic cardiomyopathies like Fabry's disease/alpha-galactosidase A deficiency/Fabry vasculopathy/Fabry's disease/Danon's disease.Fabry's disease.Hypertrophic cardiomyopathy.Noonan's syndrome.Pompe's disease/Alpha-galactosidase A deficiency/alpha-galactosidase A (GLA) deficiency/deficiency of the enzyme alpha-galactosidase A/Anderson-Fabry disease in Austria/deficiency of alpha-gala…	Disease	141
Disease700	MESH:D000796	hyperplastic vasculomyopathy/hyperplastic/	Disease	2
Disease701	MESH:D000799	Hemilingual Angioedema after Thrombolysis/Orolingual angioedema/angioedema/orolingual angioedema after intravenous thrombolysis/Angioedema/orolingual angioedema/Angioedema and Hemorrhage/nonserious angioedema/angioneurotic edema/angioneurotic oedema/angioedema of the tongue/angioedema attacks/Extracranial haemorrhage and orolingual angioedema/	Disease	32
Disease702	MESH:D000820	animal neurodegeneration/ANIMALS/lisencephalic animals/	Disease	15
Disease703	MESH:D000848	H₂S/H₂O₂-/WUGSC:H_/UTI-L (tMCAO+UTI 1500U/100g) and UTI-H (tMCAO+UTI 3000U/	Disease	6
Disease704	MESH:D000849	amnesic disorder/anomic aphasia/amnesic syndrome/left tactile anomia/left visual anomia/anomia/tDCS for anomia/Anomia in Chronic Poststroke Aphasia/	Disease	14
Disease705	MESH:D000853	Anophthalmia/microphthalmia/	Disease	1
Disease706	MESH:D000857	smell abnormalities/hyposmia and anosmia/total anosmia/anosmia/smell deficits/dysosmia/	Disease	8
Disease707	MESH:D000860	vitro hypoxia/Cerebral Oxygenation After Perinatal Arterial Ischemic/hypoxia/Hypoxia/hypoxia conditions/amelioration of hypoxemia/Hypoxia-/oxygen⁻glucose depletion/Hypoxia/Anoxia/hypoperfusion/hypoxia syndrome/Oxygen-Glucose Deprivation-Induced Brain Microvascular Endothelial/oxygen‑glucose deprivation/.Hypoxia/hypoxemia/hypoxia-derived encephalopathy/hypoxia-tolerant/tissue hypoxia/hypoxia toler…	Disease	710
Disease708	MESH:D000868	anterior tibial artery stenosis/	Disease	1
Disease709	MESH:D000987	psychopathic disorders/antisocial personality disorders/	Disease	2
Disease710	MESH:D001008	anxiety/anxiety disorders/Anxiety/Hamilton Anxiety/Hospital Anxiety/Anxiety Disorder/comorbid anxiety/anxiety using the Hospital Anxiety/hospital anxiety/Anxiety-/anxiety-/personal anxiety/Spielberger-Hanin Anxiety Self-Esteem scale/anti-anxiety/Self-Rating Anxiety/Hospital anxiety/anxiety or fatigue/pathological anxiety/Anxiety disorders/poststroke anxiety/anxiety disorder/anxiety-depression dis…	Disease	295
Disease711	MESH:D001014	aortic aneurysms/aortic aneurysm/infrarenal aortic aneurysm/hyperlipidemia-dependent aortic aneurysm/intracranial and aortic aneurysms/inflammatory aortic aneurysm/	Disease	32
Disease712	MESH:D001015	arch aortic aneurysms/arch aortic disease/aortic arch syndrome/arched palate/Endovascular Aortic Arch Repair/atheromatous debris off the aortic arch/aortic arch atherosclerotic/	Disease	8
Disease713	MESH:D001017	Aortic Coarctation/	Disease	1
Disease714	MESH:D001018	aortic hypertrophy/aortic degeneration/aortic vavular disease/acute aortic syndrome/Familial aortic disease/familial aortic disease/aortic diseases/aortic disease/	Disease	9
Disease715	MESH:D001019	aortic aneurysm rupture/	Disease	1
Disease716	MESH:D001022	aortic insufficiency/insufficiency of aortic valve/chronic aortic insufficiency/	Disease	8
Disease717	MESH:D001024	aortic stenosis/aortic stenosis (AS)/Aortic Valve Stenosis/aortic valve stenosis/Aortic Stenosis/Aortic stenosis/Aortic valve stenosis/Severe aortic stenosis/abdominal aortic stenosis/	Disease	36
Disease718	MESH:D001037	dysphasia/Aphasia Quality/global epidemic/ictal abnormalities/global hypokinesis/global disease/global ischemic damage/Global Endpoint Trial/global haemodynamic/aphasia/global cardiovascular/global aphasia/decreased astrogliosis following global ischaemia/global ischemic injury/global brain ischaemia/global CVD epidemic/global normothermic ischaemia/cardioplegia after global ischemic injury/Aache…	Disease	118
Disease719	MESH:D001039	Broca's aphasia/motor aphasia/nonfluent aphasia/Motor aphasia/verbal dysfunction/verbal deficits/motor aphasias/acute anterior/motor-dominant aphasia/dysphasia accompanies left inferior frontal gyrus (IFG/Broca) injury/	Disease	22
Disease720	MESH:D001041	Wernicke aphasia/fluent aphasia and hemihypoesthesia/posterior leucoencephalopathy/sensory aphasia/posterior myelotomy/posterior ICAS/posterior temporoparietal/posterior insula/posterior aphasia/	Disease	11
Disease721	MESH:D001049	apnea syndrome/	Disease	2
Disease722	MESH:D001064	appendicitis/	Disease	2
Disease723	MESH:D001068	eating disorders/eating disorder/Eating disorders/Eating Ability After Percutaneous Endoscopic Gastrostomy Tube Placement/	Disease	7
Disease724	MESH:D001072	DRESS syndrome/verbal dyspraxia/dyspraxia/limb apraxia/Ideational Apraxia/	Disease	6
Disease725	MESH:D001100	pia-glia and arachnoid/arachnoiditis/arachnoidal arteries/sub-arachnoid hemorrhage/diffuse arachnoiditis/arachnoid-pia/immature arachnoidal granulations/arachnoid hemorrhage/	Disease	9
Disease726	MESH:D001112	corneal arcus/arcus cornealis/Arcus cornealis/	Disease	5
Disease727	MESH:D001134	Anglo-Scandinavian Cardiac Outcomes Trial-Lipid Lowering Arm) trial and HPS/Severe Arm Disability/bilateral arm ischemia/	Disease	3
Disease728	MESH:D001145	arrhythmia/cardiac arrhythmia/dysrhythmias/arrhythmias/anti-arrhythmia/serious cardiac arrhythmia/atrial arrhythmia/atrial arrhythmias/supraventricular arrhythmias/Hypertension and Arrhythmias/cardiac arrhythmias/ventricular arrhythmias/atrial and ventricular arrhythmias/arrythmias/arrhythmia worldwide/Ventricular arrhythmia/ventricular arrhythmia/heart arrhythmia/arrhythmia and angina/Ventricula…	Disease	833
Disease729	MESH:D001146	sinus arrhythmia/respiratory sinus arrhythmia/sinoatrial conduction/	Disease	3
Disease730	MESH:D001157	chronic occlusive lesions/Extracranial Carotid Artery Steno-Occlusive Disease/arterial occlusive disease/arterial occlusive lesion/arterial obstructions/occlusive arterial disease/intracranial arterial occlusion/intracerebral vessel occlusion intra-arterial thrombolysis/arterial occlusion/arterial occlusive diseases/arterial occlusive disorders/thrombotic occlusive disorders/cerebral occlusive di…	Disease	71
Disease731	MESH:D001159	arterio-vascular disease/cerebral arterio-venous malformations/arterio-venous fistula/	Disease	3
Disease732	MESH:D001161	hyperlipidaemia and arteriosclerosis/arteriosclerosis/arterial stiffness indicates microvessel arteriosclerosis/carotid arteriosclerosis/arteriosclerosis prophylaxis/arteriosclerosis and hypertension/epilepsy and arteriosclerosis/arteriosclerosis and IHD/hypertensive arteriosclerosis/Arteriosclerosis/arteriosclerosis diseases/hypertension and arteriosclerosis/retinal arteriosclerosis/diffuse arte…	Disease	83
Disease733	MESH:D001162	arteriosclerosis obliterans/	Disease	4
Disease734	MESH:D001164	arteriovenous fistulae/arteriovenous fistula/arteriovenous fistula placement/Brain Arteriovenous Malformations and Fistulas/arteriovenous fistulas/macro-arteriovenous fistula/arteriovenous vascular access thromboses/Primary arteriovenous fistula/arteriovenous fistula failure/aneurysms and arteriovenous malformations/vertebral arteriovenous fistulas/Multiple Intracranial Arteriovenous Fistulas/int…	Disease	19
Disease735	MESH:D001165	Brain Arteriovenous Malformations/brain arteriovenous malformations/Trial of Unruptured Brain Arteriovenous Malformations/Arteriovenous Malformation/arteriovenous malformations/parietal arteriovenous malformation/arteriovenous malformation/central nervous system arteriovenous malformations/Brain Arteriovenous Malformation/Brain arteriovenous malformations/brain arteriovenous malformation/sporadic…	Disease	95
Disease736	MESH:D001167	arteritis/inflammation of the arterial/arterial inflammation/arterial wall inflammation/cerebral arteritis/acute cerebral arteritis/arterial dysplasias, arteritis/haemostasis, arteritis/Cerebral arteritis/extracranial arteritis/hyperlipidemia-dependent inflammation of the arterial/inflammation of arterial/inflammation and arterial/↑arterial inflammation/arteritis and degenerative vascular disease…	Disease	17
Disease737	MESH:D001168	pyogenic arthritis/arthritis/inflammatory arthritis worldwide/arthritis and chronic systematic inflammatory disorder/Arthritis/arthritis pain/Chronic arthritis/chronic arthritis/ongoing arthritis/Diclofenac Arthritis/type of arthritis/chronic peripheral arthritis/AS arthritis/Therapeutic Arthritis Research and Gastrointestinal Event Trial/rheu-matoid arthritis/Therapeutic Arthritis Research and G…	Disease	108
Disease738	MESH:D001169	Adjuvant-Induced Arthritis/Experimental Arthritis/Adjuvant endovascular/adjuvant intraarterial thrombolysis/	Disease	4
Disease739	MESH:D001170	non-septic clinical hypovolaemia/septic cardiomyopathy/	Disease	2
Disease740	MESH:D001171	neuroplasticity still/idiopathic arthritis/thromboprophylaxis still/blindness still/cerebral ischaemia still/juvenile idiopathic arthritis/renal dysfunction still/dysfunction still/ischaemia still/	Disease	9
Disease741	MESH:D001172	rheumatoid arthritis/Direct Comparison Among Biologic Disease-Modifying Antirheumatic Drugs for Rheumatoid Arthritis/RA disease/Rheumatoid arthritis/RA/upadacitinib rheumatoid arthritis/Rheumatoid Arthritis/arrhythmias rheumatoid arthritis/Atherosclerosis in Rheumatoid Arthritis/'rheumatoid arthritis/osteoarthritis or rheumatoid arthritis/Refractory Rheumatoid Arthritis/rheumatoid diseases/lethal…	Disease	142
Disease742	MESH:D001176	arthrogryposis and neurodevelopmental impairment/arthrogryposis/Arthrogryposis/amyoplasia/	Disease	2
Disease743	MESH:D001206	vitamin C deficiency/	Disease	1
Disease744	MESH:D001228	CNS aspergillosis/Aspergillosis and candidiasis/aspergillosis/aspergillosis of the central nervous system/angioinvasive cavitary aspergillosis/	Disease	6
Disease745	MESH:D001237	neonatal asphyxia/Perinatal asphyxia/asphyxia/perinatal asphyxia/asphyxia and respiratory disorder/intrapartum asphyxia in neonatal encephalopathy/	Disease	8
Disease746	MESH:D001247	asthenia/asthenia and fever/sthenia syndrome from asthenia syndrome/heart-asthenia syndrome/lung-asthenia syndrome/spleen-asthenia syndrome/kidney-asthenia syndrome/asthenia MFI/psychic asthenia/	Disease	5
Disease747	MESH:D001249	Asthma/asthma/asthma attacks/asthma attack/bronchial asthma/allergic asthma/asthma drug-arterial thrombotic/asthma bronchiale/acute asthma attack/childhood asthma/	Disease	23
Disease748	MESH:D001254	grade Ⅰ (P</Excessive Astrocytic Apoptosis/astrocytic neurotrophic/astrocytoma/grade I hypertension/encephalopathy grade/MG astrocytoma/ischemia-induced astrocyte death/astrocytic degeneration/anaplastic astrocytoma/juvenile pilocytic astrocytomas/astrocytomas/anaplastic astrocytomas/vascularity of pilocytic tumors/malignant astrocytomas/astrocytic dysfunction/pericapillary astrocytic foot/astroc…	Disease	60
Disease749	MESH:D001259	ataxia/Ataxia/ataxias/motor coordination impairments/progressive ataxia/truncal ataxia/limb loss/degenerative ataxia/limb arterial/limb ischaemia/Neuropathy, Ataxia/limb musculature/impairment of motor coordination/neuropathy, ataxia/ataxia syndrome/Ataxia and Headache/pediatric ataxia/ataxia telangectasia/Health Autoimmune Diseases Coordinating Committee Report/sensory ataxia/atherosclerotic les…	Disease	176
Disease750	MESH:D001260	Ataxia-telangiectasia/telangiectasias/ATD/Deficiency of ataxia telangiectasia/Ataxia‐telangiectasia/ataxia telangiectasia/telangiectasia/Ataxia-Telangiectasia/Ataxia Telangiectasia/Ataxia telangiectasia/toddler cereal bars/ataxia-telangiectasia/D.T/HBO₂ (2.2 bar/ATE/	Disease	21
Disease751	MESH:D001264	contralateral athetosis/dystonia-athetosis-chorea/	Disease	2
Disease752	MESH:D001265	Catastrophic pediatric sports injuries/	Disease	1
Disease753	MESH:D001281	atrial fibrillation/Non-Valvular Atrial Fibrillation/nonvalvular atrial fibrillation/Atrial Fibrillation/Atrial fibrillation/Atrial Fibrillation Research/non-valvular atrial fibrillation/paroxysmal atrial fibrillation/Non-valvular Atrial Fibrillation/Atrial Fibrillation Receiving Peritoneal Dialysis/Atrial fibrillation and hypertension/Idiopathic atrial fibrillation/Healthy atrial fibrillation/At…	Disease	2732
Disease754	MESH:D001282	atrial flutter/Atrial Flutter/Atrial flutter-related tachycardiomyopathy/macroreentry type atrial flutter/Atrial flutter/chronic atrial flutter/Atrial Flutter-A/atrial flutter ablation attenuates/isolated atrial flutter/	Disease	49
Disease755	MESH:D001284	focal atrophy/atrophy/system atrophy/cerebellar atrophy/cerebral atrophy/diffuse atrophy/Cerebral atrophy/neural atrophy/atrophy of medulla oblongata/Persistent atrophy/isolated cerebellar atrophy/atrophy of the left anterior/neocortical atrophy/atrophy and hypometabolism/Neuronal atrophy/atrophy volume/astroglial atrophy/vascular atrophy/Cerebellar atrophy/cerebellocerebral atrophy/atrophy of hi…	Disease	97
Disease756	MESH:D001289	ADHD/attention-deficit/hyperactivity disorder/brain microvasculature dysfunction/attention deficit/attention deficit/hyperactivity disorder/Attention Deficit/Hyperactivity Disorder/Attention-deficit/hyperactivity disorder/dysfunctional brain/brain dysfunctional insulin/attention deficit hyperactivity disorder/attention-deficit hyperactivity disorder/attention deficit disorder/attention deficit-hy…	Disease	66
Disease757	MESH:D001304	corticospinal pathway dysfunction/central dysfunctions/Auditory dysfunction/	Disease	4
Disease758	MESH:D001321	ASD/neurodegeneration and autistic disorders/autism/schizophrenia and autism/Autism/autistic spectrum disorders/autistic spectrum disease/autism brains/	Disease	49
Disease759	MESH:D001327	autoimmune diseases/autoimmune disease/autoimmune epilepsy/autoimmune disorders/autoimmune neuroinflammatory disorder/autoimmune inflammatory diseases/Autoimmune Related Diseases/autoimmune disorder/nonvasculitic autoimmune inflammatory meningoencephalopathies/systemic autoimmune disorder/Autoimmune diseases/autoimmune chronic inflammatory diseases/autoimmunity/inflammatory autoimmune disease/aut…	Disease	110
Disease760	MESH:D001342	autonomic nervous system/Autonomic Neuroprosthesis: Noninvasive Electrical Spinal Cord Stimulation Restores Autonomic Cardiovascular Function/segmental myocardial hypoperfusion and contractile dysfunction/autonomic disorder/autonomic lesions/dysbalance of the autonomic/autonomic imbalance/cardiac autonomic nervous system/Sympathetic nervous system hyperactivity/parasympathetic autonomic nervous s…	Disease	52
Disease761	MESH:D001357	Rous sarcoma/Rous sarcoma virus/	Disease	4
Disease762	MESH:D001361	vitamin deficiencies/hyperhomocysteinaemia due to chronic vitamin deficiencies/vitamin deficiency/vitamin A deficiency/	Disease	7
Disease763	MESH:D001416	myalgia and back pain/	Disease	1
Disease764	MESH:D001424	Severe bacterial infections/bacterial infection/bacterial infections/Bacterial infections/bacterial lipopolysaccharide/bacterial defilement/bacterial endotoxin lipopolysaccharide/Bacterial lipopolysaccharide/bacterial tautomerases/systemic bacterial infection/Bacterial infection/bacterial lacZ/	Disease	53
Disease765	MESH:D001471	Barrett's Esophagus/Barrett'/dysplastic Barrett'/	Disease	2
Disease766	MESH:D001474	Bartonella henselae infection/Bartonella alpha Proteobacteria/	Disease	1
Disease767	MESH:D001477	postnatal Bartter-like syndrome/Bartter syndromes/Bartter's syndrome/	Disease	2
Disease768	MESH:D001478	Gorlin-Goltz syndrome/	Disease	1
Disease769	MESH:D001480	basal ganglia/extrapyramidal disorders/abdominal ganglia/infantile basal ganglia stroke syndrome/cerebral cortex rather than basal ganglia where neuronal dendritic/hypothalamus-thalamus-basal ganglia/Basal ganglia/basal ganglia motor/dysfunction of basal ganglia motor/dysfunction of the basal ganglia motor/bilateral basal ganglia/basal ganglia infarcts/basal ganglia disorders/buccal ganglia of He…	Disease	254
Disease770	MESH:D001506	EMG/BWS/BWS-TC/BWS ambulation/	Disease	41
Disease771	MESH:D001523	cardiovascular and psychiatric comorbidities/psychiatric conditions/psychiatric disorders/psychiatric illness/psychiatric abnormalities/mental disorder/mental disorders/Mental Disorders/psychiatric diseases/dystonia psychiatric/behavioral disorder/psychiatric/psychiatric or neurologic comorbidities/psychiatric condition/Mental disorders/psychiatric disease/psychiatric disorder/diagnosis CHD/psych…	Disease	254
Disease772	MESH:D001528	BD/Behcet's syndrome/Behcet's Disease/Neuro-Behcet's syndrome/Behcet's disease/BD-FACS Aria/	Disease	16
Disease773	MESH:D001606	BSS/platelet abnormalities/platelet DG deficiency/von Willebrand receptor GPIbalpha/Bernard-Soulier syndrome/serious BSS/	Disease	13
Disease774	MESH:D001630	longitudinal ball placement/	Disease	1
Disease775	MESH:D001714	bipolar disorder/bipolar affective disorder/bipolar disorders/schizophrenia and bipolar disorder/mania or hypomania/Bipolar Disorders/Bipolar Disorder/Bipolar disorder/bipolar I disorder/bipolar II disorder/Primary mania and hypomania/hypertension and bipolar disorder/bipolar mood disorder/schizophrenia or bipolar disorder/Bipolar Affective Disorder/	Disease	57
Disease776	MESH:D001745	bladder/bladder function/urinary bladder/bladder dysfunction/bladder storage dysfunction/Bladder sensory/bladder dysfunctions/sensory bladder storage symptoms/bladder capacity/bladder contraction/bladder syndrome/Bladder/Bladder capacity/bladder carcinogenesis/Bladder Transplantation of Amniotic Fluid Stem Cell may Ameliorate Bladder Dysfunction After Focal Cerebral Ischemia/bladder may influence…	Disease	58
Disease777	MESH:D001748	bladder outlet/	Disease	3
Disease778	MESH:D001749	carcinoma of the bladder/bladder cancer/vascular access and bladder/tumors of bladder/	Disease	6
Disease779	MESH:D001750	hippocampal neurogenesis and neuroplasticity/neurogenesis and neuroplasticity/neuroplasticity, neurogenesis, astrogliosis and oligodendrogenesis/deterioration of neurogenesis/ischemia-induced neurogenesis/developmental neurogenesis/striatal neurogenesis/neuroplasticity and neurogenesis/dysfunction of the urinary bladder/urinary bladder dysfunction/Cornel iridoid glycoside promotes neurogenesis/ne…	Disease	35
Disease780	MESH:D001759	blastomycosis/	Disease	1
Disease781	MESH:D001763	bilateral blepharoptosis/cerebral eyelid ptosis/	Disease	2
Disease782	MESH:D001764	blepharospasm/left blepharospasm/	Disease	4
Disease783	MESH:D001766	legal euthanasia/'Legal/complete iNOS deficiency/complete deficiency of iNOS/Complete deficiency of HIF-1alpha/complete deficiency/complete eNOS deficiency/acquired blindness/complete DWI lesion reversal/	Disease	8
Disease784	MESH:D001768	bleb aneurysm/	Disease	1
Disease785	MESH:D001816	BS/BLS/BS upper limb/	Disease	14
Disease786	MESH:D001832	Systemic body temperature/	Disease	1
Disease787	MESH:D001835	achievement of ideal body weight/	Disease	1
Disease788	MESH:D001845	solitary tract or area postrema/solitary lesions/solitary hemorrhagic vascular lesion/solitary tract lesions augmented the FN/	Disease	4
Disease789	MESH:D001847	bone disease/bone defects/bone consolidation disorders/dysfunction of the bone/bone architecture/abdominal bone flap implantation/bone diseases/angular bone defects improves bone/Combined OC retards bone demineralisation/bone densitometry/bone turnover/bone lesion/bone infarction/degenerative bone disease/bone lesions/bone remodelling/parietal bone/alpha-gal A-deficient bone/remodelling defect of…	Disease	31
Disease790	MESH:D001851	bone metabolism/metabolic bone disease/Bone metabolism/impairment of bone metabolism/osteopenia, osteoporosis and osteoporotic vertebral/osteoporosis or osteopenia/osteopenia/	Disease	16
Disease791	MESH:D001855	bone marrow abnormalities/bone marrow mesenchymal stem/bone marrow dysfunction/bone marrow mesenchymal/Allogenic Bone Marrow-Derived Mesenchymal/Diabetes-Bone Marrow Stromal/Fth1-Labeled Bone Marrow Mesenchymal Stromal Cell Transplantation/Bone Marrow/bone marrow stroma/SOCS3 Modified Bone Marrow Mesenchymal/Bone Marrow Mesenchymal/intrinsic bone marrow defects/Bone Marrow Endothelial Progenitor …	Disease	20
Disease792	MESH:D001859	invasive tumors of the temporal bone/petrous bone apex tumors/	Disease	2
Disease793	MESH:D001862	osteoclastic bone/embryonic bone/	Disease	3
Disease794	MESH:D001882	endocardial borders/endocardial border definition/infarct border/ischemic border/CNS-border/ischaemic border/vomeronasal neurogenic border/dorsomedial border/lesion border/border of the ischemic lesions/ischemic border zone/posterior border/lesion borders/cerebral ischemic border/inferior border/anterior border zones/	Disease	31
Disease795	MESH:D001883	borderline conditions/borderline personality disorder/	Disease	3
Disease796	MESH:D001906	BoTULS/	Disease	1
Disease797	MESH:D001919	tachycardia-bradycardia syndrome/bradycardia, tachycardia/Bradycardia/hypotension and bradycardia/dyspnea and bradycardia/bradycardia/bradyarrhythmia/intra-operative bradycardia/postoperative bradycardia/bradycardia/tachycardia/bradycardia-tachycardia syndrome/neonatal bradycardia/bradyarrhythmias/bradycardia and arrhythmias/cardiac bradyarrhythmias/chronic bradycardia/bradycardia enhances vascul…	Disease	58
Disease798	MESH:D001922	cerebral abscesses/brain abscess/cerebral abscess/parenchymal brain abscesses/	Disease	11
Disease799	MESH:D001924	severe hypoglycaemia/severe atherothrombosis/Severe hypercholesterolaemia/severe dyslipidaemia/Severe deficiency/severe deficiencies/severe anaemia/mild hyperhomocysteinaemia/Several thrombolysis/severe dysplasia/severe deficiency/Severe FXI deficiency/severe hyposmia/severe ischaemia/Several deficits/Several endovascular/	Disease	22
Disease800	MESH:D001925	ischaemia-induced acute brain damage/ischemic brain damage/encephalopathy/total ischemic brain damage/Clinacanthus nutans Mitigates Neuronal Apoptosis and Ischemic Brain Damage/Ischemic brain damage/ischaemia-induced brain damage/cefepime encephalopathy/cerebral ischemic damage/encephalopathy syndrome/Encephalopathy/encephalopathy lasting/Ischemic Brain Damage/thrombotic ischemic brain damage/enc…	Disease	441
Disease801	MESH:D001926	brain death/delayed neuron death after brain ischemic damage/Ischemic brain death/Brain death/hypophysectomy and brain death/brain microvascular endothelial cell death/Brain Death/irreversible blindness/acute neuronal death and delayed neuroinflammation in the postischemic brain/cardiocerebrovascular-renal irreversible organ injury/neuronal death after brain ischaemia/	Disease	18
Disease802	MESH:D001927	brain disease/brain diseases/brain disorders/Cattle Encephalon Glycoside/cattle encephalon glycoside/ischaemic brain/pathologic disorders/Brain Diseases/paroxysmal brain diseases/increases ischaemic brain lesions/brain microvasculature/ischemic brain disease/brain oxidative stress/brain inflammatory diseases/hypertension and brain disease/brain anatomy/brain tolerance to ischaemia/Multiplex Brain…	Disease	326
Disease803	MESH:D001928	brain metabolic dysfunction/metabolic encephalopathies/metabolic encephalopathy/brain metabolism/brain lipid metabolism/brain nitric oxide metabolism/toxic-metabolic encephalopathy/Brain polyphosphoinositide metabolism during focal ischemia/brain dopamine metabolism/Rhizoma and Chuanxiong Rhizoma on brain lipid metabolism/	Disease	29
Disease804	MESH:D001929	cerebral edema/brain edema and lesion volume/brain edema/vasogenic edema/Cerebral Edema/Cerebral edema/ionic cerebral edema/glibenclamide inhibits brain edema/stress brain edema zone around the ischemic lesion/vasogenic brain edema/Brain edema/Brain Edema/ischemic brain edema/cytotoxic edema/brain edema measurement/edema and brain infract volume/cytotoxic brain edema/Vasogenic edema/malignant cer…	Disease	544
Disease805	MESH:D001930	Ischemic brain injury impacts cardiac dysfunction/traumatic injuries/Brain Injury/brain injury/traumatic brain injury/TBI/cerebral ischaemia-induced brain injury/injuries of ischaemic brain/focal ischemic cerebral injury via CKLF1/Brain injuries/brain injuries/ischemic brain injury/Traumatic brain injury/brain trauma/Brain Trauma/acute brain injury conditions/brain injuries devastate/traumatic br…	Disease	2029
Disease806	MESH:D001932	brain tumours/intracranial thrombectomy/brain tumors/brain tumor/metastatic brain tumors/malignant brain cancers/brain cancer/malignant brain tumor/intracranial neoplasm/intracranial lesion/intracranial infections/brain tumour/Adult Brain Tumors/intracranial neoplasms/brain cancers/intracranial angioplasty/neoplastic lesions/Brain tumors/pediatric brain tumors/malignancies or carcinomas/Brain Tum…	Disease	225
Disease807	MESH:D001935	branchial arterial/branchial arterioarterial/	Disease	2
Disease808	MESH:D001941	breast epithelium/	Disease	1
Disease809	MESH:D001943	invasive breast cancer/breast cancer/Breast Cancer/breast density/metastatic breast cancer/Breast cancer/breast cancerous/invasive breast cancers/metastatic breast/breast carcinoma/advanced breast cancer/noninvasive breast cancer/hormone-sensitive breast cancer/situ breast cancer/breast or other cancers/galactorrhea following breast augmentation/breast and uterine cervical cancer/diabetes and bre…	Disease	166
Disease810	MESH:D001946	encephalopathic presentation/	Disease	1
Disease811	MESH:D001982	bronchial mucosa/	Disease	1
Disease812	MESH:D001988	bronchiolitis/	Disease	2
Disease813	MESH:D001991	plastic bronchitis/bronchitis/diarrhea and bronchitis/pharyngitis and bronchitis/	Disease	9
Disease814	MESH:D001996	bronchopneumonia/	Disease	3
Disease815	MESH:D002006	systemic brucellosis/meningovascular brucellosis/	Disease	2
Disease816	MESH:D002037	left bundle branch block/left bundle branch block QRS configurations/	Disease	3
Disease817	MESH:D002051	BL/Burkitt lymphoma/BL-rTMS/	Disease	20
Disease818	MESH:D002057	chemical ischemia/intra-arterial chemical thrombolysis/Chemical cerbrovascular/chemical thrombolysis/implementation of chemical thrombolysis/Chemical thrombolysis/	Disease	9
Disease819	MESH:D002062	adhesive capsulitis/subacromial bursitis/Wuling Capsule plus Deanxit/dementia and external capsule lesions/bursitis/	Disease	7
Disease820	MESH:D002100	cachexia/sarcopenia and cachexia/anorexia and cachexia/cardiac cachexia/cachexia-induced cardiomyopathy/	Disease	5
Disease821	MESH:D002102	cadaver eye/	Disease	1
Disease822	MESH:D002114	medial calcinosis/	Disease	1
Disease823	MESH:D002128	calcium dysfunction/Nadroparin calcium Versus Enoxaparin/Myoplasmic calcium homeostasis/Calcium-Stimulated Endocytosis/sarcoplasmic endoreticular calcium adenosine/Sarcoplasmic endoreticular calcium adenosine/	Disease	5
Disease824	MESH:D002145	Porous Corn Starch/Porous corn starch/corn gluten meal/callosal apraxia/callosal lesions/Posterior callosal infarction/callosal lesion/	Disease	6
Disease825	MESH:D002177	CNS candidiasis/candidiasis/brain candidiasis/	Disease	2
Disease826	MESH:D002239	carbohydrate metabolism/	Disease	3
Disease827	MESH:D002277	dysplasia and carcinoma/carcinoma of the peritoneum/carcinoma/malignant spindle cell neoplasm/Spindle cell neoplasms/Epithelial Mesenchymal Transition/epithelial tumors/	Disease	7
Disease828	MESH:D002278	situ stenosis/situ toad palate/situ global ischemia/situ intratumoral/	Disease	4
Disease829	MESH:D002280	basal systemic/basal cell carcinoma/Basal Cell Carcinoma/basal haemodynamics/basal systemic haemodynamics/basal NO availability/basal neuroinflammation/Basal renal/basal ganglial signal abnormalities/basal ganglial hypoperfusion/	Disease	8
Disease830	MESH:D002282	Alveolar-arterial/alveolar-arterial/	Disease	2
Disease831	MESH:D002283	bronchogenic carcinoma/	Disease	1
Disease832	MESH:D002285	ductal carcinoma-in-situ/	Disease	1
Disease833	MESH:D002288	balanced crystalloid-colloid or unbalanced crystalloid solution/colloidal gold nanoparticle tracers/	Disease	2
Disease834	MESH:D002291	papillary edema/papillary defect/papillary pseudoedema/cardiac papillary fibroelastoma/	Disease	4
Disease835	MESH:D002292	renal ischaemia/renal comorbidities/renal haemodynamics/advanced renal cell carcinoma/renal cell carcinoma/RCC/renal disorders/renal disorder/renal cell injury/renal lesions/renal haemodynamic/beneficial renal and haemodynamic/carcinoma cell/Systemic and renal vasodilation/renal sympathectomy/renal adrenomedullin/renal AM system/carcinoma cell invasion/bilateral renal clear cell carcinoma/renal c…	Disease	49
Disease836	MESH:D002294	oral squamous cell carcinomas/oral squamous cell carcinoma/epidermoid tumor/epidermoid carcinoma A431 and Jurkat T lymphoma/esophageal squamous cell carcinoma/esophageal squamous cell tumors/laryngeal squamous cell carcinoma/squamous cell carcinoma/Oral squamous cell carcinoma/multifocal squamous cell carcinomas/lung squamous cell carcinoma NCI-H520/	Disease	10
Disease837	MESH:D002303	cardiac output syndrome/Low cardiac output syndrome/Low Cardiac Output Syndrome/ischaemia and impaired cardiac output/Non invasive Continuous Cardiac Output Monitor/low output syndrome/	Disease	7
Disease838	MESH:D002305	cardiac tamponade/	Disease	4
Disease839	MESH:D002310	alcoholic cardiomyopathy/Alcoholic cardiomyopathy/alcoholic cardiomyopathies/	Disease	3
Disease840	MESH:D002311	dilated cardiomyopathy/X-linked dilated cardiomyopathy/FDC/paediatric decompensated dilated cardiomyopathy/Dilated cardiomyopathy/FDC I/non-ischemic dilated cardiomyopathy/chronic dilated cardiomyopathy/ischemic or nonischemic dilated cardiomyopathy/nonischemic dilated cardiomyopathy/Chronic aneurysmatic dilatation/Dilated Cardiomyopathy trial/Dilated Cardiomyopathy/idiopathic cardiomyopathy/dila…	Disease	172
Disease841	MESH:D002312	hypertrophic cardiomyopathy/Hypertrophic cardiomyopathy/Hypertrophic Cardiomyopathy/Tufts Medical Center Hypertrophic Cardiomyopathy/hypertrophic/hypertrophic obstructive cardiomyopathy/hypertrophic type/hypertrophic cardiomyocytes/hypertrophic responsiveness/hypertrophic cardiomyopathies/left ventricular hypertrophic cardiomyopathy/idiopathic hypertrophic cardiomyopathy/hypertrophic changes/hype…	Disease	125
Disease842	MESH:D002313	diastolic (hypertrophic or restrictive cardiomyopathies) dysfunction/	Disease	1
Disease843	MESH:D002318	ischemic cardiovascular/cardiovascular and cerebrovascular diseases/cardiovascular diseases/cardiovascular/cardiovascular death/cardiovascular morbimortality of hypertensive/cardiovascular disease/cardiovascular comorbidities/Cerebrovascular and cardiovascular diseases/Cardiovascular disease/cardiovascular disease deaths/cardiovascular outcome trial/Serious Cardiovascular/serious cardiovascular/C…	Disease	2996
Disease844	MESH:D002340	carotid atherosclerotic/carotid atherosclerosis/atherosclerotic carotid/carotid artery disease/LAMOTRYGINE AND N-ACETYLCYSTEINE UNDER CONDITIONS OF COMBINED NORMOBARIC HYPOXIA WITH LIGATION OF RIGHT CAROTID ARTERY IN RATS/Endovascular external carotid artery/Carotid atherosclerosis/carotid atherosclerosis in hypertensive/carotid arterial/atherosclerotic carotid artery/CHD plus carotid artery enda…	Disease	283
Disease845	MESH:D002341	arterial thrombosis/acute arterial thrombosis/artery thrombosis/carotid thrombosis/Arterial thrombosis/Acute carotid thrombosis/thrombosis of the femoral artery/arterial thromboses/thrombosis of the arterial/noncerebrovascular arterial thrombosis/arterial vascular thrombosis/pediatric arterial thrombosis/carotid artery thrombosis/acute carotid thrombosis/Carotid atherosclerotic thrombosis/extracr…	Disease	198
Disease846	MESH:D002345	Vertebral Body Metastatic Tumor/vascular vertebral body metastatic tumor/carotid body tumors/carotid body tumor/	Disease	3
Disease847	MESH:D002349	carpal tunnel syndrome/carpal tunnel/CTS/atrial tunnel/atrophy of thenar eminence/lateral atrial tunnel/polyneuropathy and carpal tunnel syndrome/polyneuropathy and the carpal tunnel syndrome/	Disease	15
Disease848	MESH:D002357	cartilage degeneration/	Disease	1
Disease849	MESH:D002375	mental flexibility deficits/	Disease	1
Disease850	MESH:D002386	cataract/cataracts/Cataract/central cataract/congenital cataracts/congenital cataract/Cataracts/	Disease	48
Disease851	MESH:D002388	catastrophic burden/catastrophic cardioembolic/catastrophic neurologic/cardiovascular catastrophes/catastrophic-like syndrome/catastrophic fatal and nonfatal cardiovascular/"catastrophic/catastrophic hemorrhage/catastrophic injury/catastrophic necrosis/cerebrovascular catastrophes/often catastrophic/catastrophic illnesses/	Disease	14
Disease852	MESH:D002389	catatonia/lethal catatonia/fatal catatonia/Catatonia/	Disease	5
Disease853	MESH:D002418	bovine cerebral EC death/Bovine cerebral EC death/	Disease	1
Disease854	MESH:D002422	CRPS/causalgia/chronic unilateral vascular deafferentation/spinal deafferentation injuries/Motor dysfunction after unilateral deafferentation/	Disease	10
Disease855	MESH:D002430	cecal cancer/	Disease	1
Disease856	MESH:D002446	Celiac disease/CD/celiac disease/paediatric CD/pediatric CD/	Disease	18
Disease857	MESH:D002471	neoplastic transformation/	Disease	3
Disease858	MESH:D002472	hemorrhagic transformation/Hemorrhagic Transformation/Haemorrhagic transformation/haemorrhagic transformation/posterior haemorrhagic transformation/absence of hemorrhagic transformation/haemorrhagic transformation and parenchymatous haematoma/Severe haemorrhagic transformation/Hemorrhagic transformation/increase hemorrhagic transformation/postischemic hemorrhagic transformation/haemorrhagic trans…	Disease	57
Disease859	MESH:D002481	cellulitis/	Disease	2
Disease860	MESH:D002493	CNS disorders/CNS diseases/CNS injury/CNS injuries/CNS Injury/CNS disease/CNS/white matter abnormalities/CNS fungal neuroinfections/Central nervous system (CNS) injuries/CNS dysfunction/CNS conditions/white matter disease/CNS aspergilloma invasion/CNS Diseases/central nervous system (CNS) ischemia/hemorrhagic CNS/CNS ischemia/White-matter disease/CNS neurological diseases/white matter ischemic di…	Disease	303
Disease861	MESH:D002524	extremity dysmetria/progressive cerebellar ataxia/dysmetria/deficits like motor incoordination/Saccadic dysmetria/saccadic dysmetria/ipsilateral saccadic hypermetria/chronic progressive cerebellar ataxia/dysmetria and motor deficit/ataxia and dysmetria/hemiataxia/motor incoordination/contralateral hemiataxia/upper extremity and cerebellar dysmetria or hypotonia/cerebellar type hemiataxia/Hemiatax…	Disease	24
Disease862	MESH:D002526	systemic thrombolysis for acute ischaemic cerebellar/endothelium dysfunction/locomotory dysfunction/cerebellum infarction/LV dysfunction/motor dysfunction/motor dysfunctions/cardiometabolic dysfunction/dysfunctional AVAs/microcirculation dysfunction/cerebellar disease/Cerebellar disorders/eventual cerebellar dysfunction/multisystem dysfunction/neurochemical dysfunction/RV dysfunction/cerebellar d…	Disease	217
Disease863	MESH:D002527	dentate gyrus DG plus Cornu Ammonis/Long-Term Subthalamic Nucleus/lesions of cerebellar dental nucleus/	Disease	3
Disease864	MESH:D002528	cerebellum vascular insufficiency/cerebellar tumors/Primary Cerebellar/	Disease	3
Disease865	MESH:D002532	cerebral vascular diseases/Kuopio intracranial aneurysm/cerebral vascular disease/cerebral vascular/intracranial aneurysms/middle cerebral aneurysms/cerebral aneurysms/Intracranial Aneurysms/cerebral vascular ischemic/Cerebral Aneurysms/cerebral aneurysmal/cerebral vascular system/ischemic cerebral vascular diseases/Intracranial Aneurysm/infectious intracranial aneurysms/cerebral vascular tone/ar…	Disease	340
Disease866	MESH:D002534	hypoxic tumors/hypoxic Hs766t tumors/hypoxic brain damage/hypoxic BV-2 microglia/anoxic encephalopathy/hypoxic-ischemic brain damage/hypoxic condition/hypoxic hypoperfusion/Hypoxic-ischemia/hypoxic conditions/hypoxic injury/global cerebral hypoxia/hypoxic stress conditions/hypoxic stress/Hypoxic encephalopathy/turtle brain anoxia/hypoxia brain/hypoxic-ischemia/hypoxic attack/anoxic brain damage/b…	Disease	238
Disease867	MESH:D002537	cerebral atherosclerosis/cerebral arteriosclerosis/intracranial atherosclerosis/Intracranial Atherosclerosis/Intracranial atherosclerosis/cervico-cerebral atherosclerosis/intracranial large artery atherosclerosis/hypertensive cerebral arteriosclerosis/cerebral and peripheral atherosclerosis/intracranial atherosclerosis in ischaemic/cerebral LA atherosclerosis/intracranial and extracranial arterie…	Disease	89
Disease868	MESH:D002538	cerebral arteriovenous malformation/cerebral arteriovenous malformations/AVM/intracranial arteriovenous malformation/AVM angioarchitecture/attenuates cerebral arteriovenous malformation/Cerebral arteriovenous malformations/BAVM/Endovascular occlusion of cerebral arteriovenous malformations/AVM via endovascular/brain arteriovenous malformation rupture/intracranial AVM/intracranial arteriovenous ma…	Disease	23
Disease869	MESH:D002539	cerebral disorders/arterial disease/Arterial disease/cerebral arterial disease/arterial/arterial diseases/cerebral large artery disease/cerebral arterial tone/cerebral artery disease/cerebral arteries/arterial vasodilation/cerebral diseases/Cerebral Artery/cerebral arterial/Cerebral Arteries/Cerebral arterial/abnormal arterial vasodilatory/salutary arterial hemodynamic/cerebral disease/cerebral a…	Disease	336
Disease870	MESH:D002543	intracerebral hemorrhage/acute intracerebral hemorrhage/cerebral hemorrhage/cerebral ischaemia/intracerebral hemorrhagic/hemorrhagic complications and cerebral hyperperfusion syndrome/cerebral hypoperfusion/intracerebral hemorrhage following venous thrombolysis/intracerebral haemorrhage/Cerebral hemorrhage/Intracerebral Hemorrhage/Cerebral Hemorrhage/intracerebral hemorrhages/intra-cerebral hemor…	Disease	1555
Disease871	MESH:D002544	Ischemic Stroke/acute cerebral infarction/cerebral ischemic stroke/ischemic stroke/acute ischemic stroke/Cerebral Infarction/cerebral infarction/Acute Ischemic Stroke/ipsilateral cerebral infarction/ischemic cerebral stroke/Ischemic Attack or Ischemic Stroke Without Prior Coronary Artery Disease/hemorrhagic cerebral infarction/isolated bilateral cerebral peduncular infarction/bilateral cerebral p…	Disease	5768
Disease872	MESH:D002545	Cerebral ischemia/ischemic neuronal injury/cerebral ischemia/Cerebral Ischemia/neuronal damage post cerebral ischemia/global cerebral ischemia/Perioperative cerebral ischemia/Focal Cerebral Ischemia/cerebral ischemia injury/acute cerebral ischemia/Ischemic conditioning/ischemic brain/brain ischemia/Focal Cerebral Ischemia Injury/ischemic neuron/focal cerebral ischemia/Focal cerebral ischemia/Cere…	Disease	3882
Disease873	MESH:D002546	ischemic attack/TIA/ischemic attacks/Transient ischemic attack/Transient ischemia/Transient Ischemic Attack/ischemic attack of atherosclerotic/cerebral ischemic attack/cerebral transient ischaemic attacks/cerebral transient ischaemic attack/Transient Ischaemic Attack/unilateral transient ischemia/ischemic attack of mainly atherothrombotic/Transient ischemic attacks/ischaemic attack (TIA) or ischa…	Disease	1108
Disease874	MESH:D002547	cerebral palsy/CP/chronic cerebral hypoperfusion/brachial diplegia/Chronic cerebral hypoperfusion/Chronic Cerebral Hypoperfusion/CP-PGs/CP-PG/CP-CSF nexus/CP-CSF axis/dyskinetic septum/CP conditions/chronic cerebral ischaemia/Cerebral palsy/spastic diplegia/familial CP/hemiplegic cerebral palsy/WM lesions after chronic cerebral hypoperfusion/cerebral palsy-like encephalopathy/spastic unilateral c…	Disease	138
Disease875	MESH:D002549	Alpers syndrome/diffuse cerebral disturbance/diffuse cerebral disorders/diffuse chronic cerebral ischaemia/Alpers-Huttenlocher syndrome/Alpers-Huttenlocher disease/gray matter dysfunction/	Disease	10
Disease876	MESH:D002551	intraventricular hemorrhage/atrioventricular or intraventricular conduction abnormalities/intraventricular haemorrhage/intraventricular dyssynchrony/D intraventricular delay/atrioventricular or intraventricular conduction/intraventricular hemorrhage thrombolysis trial/intraventricular hemorrhage volume/ventricle dysfunction/lateral cerebral ventricle/intraventricular/intraventricular hematoma/int…	Disease	42
Disease877	MESH:D002559	hypersecretion of cerebrospinal fluid in post-hemorrhagic hydrocephalus/	Disease	1
Disease878	MESH:D002561	cerebrovascular diseases/cerebrovascular diseases,cardiovascular diseases and cardio-cerebrovascular diseases/cerebrovascular disease/cerebrovascular/non-cerebrovascular atherosclerotic disease/cerebrovascular quiescence/vascular disorders/serious cerebrovascular/cerebrovascular territories/posterior cerebrovascular/Cerebrovascular diseases/ischaemic cerebrovascular diseases/cerebrovascular injur…	Disease	2052
Disease879	MESH:D002575	upper cervical stenosis/deep cervical arterial/cervical hematoma/Cervical arterial/cervical myelopathy/superior cervical ganglionectomy/Superior cervical ganglia/cervical disease/ipsilateral cervical ICA stenosis/Cervical aneurysms/hypertrophic deep cervical/	Disease	14
Disease880	MESH:D002583	cervical carcinoma/diabetes, cervical cancer/carcinoma of the cervix/cervical cancer/	Disease	4
Disease881	MESH:D002598	Chagas cardiomyopathy/chronic Chagas cardiomyopathy/Chagas' cardiomyopathy/chronic Chagas' cardiomyopathy/Chronic Chagas Disease cardiomyopathy/Chagas disease cardiomyopathy/	Disease	5
Disease882	MESH:D002607	Charcot-Marie-Tooth neuropathy/IA/Charcot-Marie-Tooth (CMT) disease/Charcot-Marie-Tooth disease/Charcot-Marie-Tooth (CMT) neuropathies/Charcot-Marie-Tooth type 2/Charcot-Marie-Tooth disease type 1A/Charcot-Marie-Tooth hereditary neuropathy type 1A/Charcot-Marie-Tooth disease type 2/autosomal-recessive Charcot-Marie-Tooth disease type 2/Charcot-Marie-Tooth neuropathies/Charcot- Marie- Tooth diseas…	Disease	31
Disease883	MESH:D002609	CHS/Congenital CHS/CHS could attenuate cerebral ischemia/	Disease	14
Disease884	MESH:D002637	chest pain syndrome/	Disease	1
Disease885	MESH:D002644	varicella angiopathy/	Disease	1
Disease886	MESH:D002647	chilblain-likeskin lesions/chilblain lesions/	Disease	2
Disease887	MESH:D002658	developmental delay/developmental disabilities/developmental disorders/disabling disorder/neurodevelopmental disabilities/syndromic developmental delay/motor developmental delay/developmental disorder/Neurodevelopmental disabilities/inborn development defects/developmental delays/Neuropathy Disability/deficient neuronal development/deficiencies, disabilities/	Disease	57
Disease888	MESH:D002659	Autism Spectrum Disorder/autism spectrum disorder/schizophrenia and autism spectrum disorders/autism spectrum disorders/Pervasive developmental disorders/Autism spectrum disorders/Autism spectrum disorder/autism spectrum/Haploinsufficiency of autism spectrum disorder/dementia and Autism Spectrum Disorder/autism-spectrum disorder/characteristic syndrome spectrum of Qi deficiency syndrome/neurologi…	Disease	28
Disease889	MESH:D002690	Chlamydia pneumoniae/Chlamydia pneumoniae infection/Chlamydia Pneumoniae/Chlamydia pneumoniae seropositive stroke/Chlamydia pneumoniae seropositivity/Chlamydia pneumoniae lung infection/	Disease	10
Disease890	MESH:D002761	cholangitis/biliary cholangitis/	Disease	2
Disease891	MESH:D002764	cholecystitis/hemorrhagic cholecystitis/	Disease	1
Disease892	MESH:D002813	chondrosarcoma, 2 alveolar soft part sarcomas/	Disease	1
Disease893	MESH:D002819	chorea/Vascular chorea/choreic syndromes/vascular chorea/Sydenham's chorea/Paroxysmal dyskinesias/paroxysmal dyskinesias/choreic dyskinesias/hyperglycemic chorea-ballism/chorea-ballism in the extremities/choreiform involuntary movement/	Disease	8
Disease894	MESH:D002821	chorioamnionitis/funisitis/Chorioamnionitis and funisitis/	Disease	1
Disease895	MESH:D002822	Placental Choriocarcinoma/choriocarcinoma/	Disease	1
Disease896	MESH:D002832	choroidal hemorrhage/	Disease	2
Disease897	MESH:D002833	choroidal endothelial/choroidal/choroidal thickness/	Disease	6
Disease898	MESH:D002836	hemophilia B/F9 embryonal carcinoma/	Disease	2
Disease899	MESH:D002869	chromosomal disorders/chromosomal abnormalities/haemodynamic aberrations/aberrant vascular remodeling/aberrant vascular/chromosomal abnormality/Aberrant vascular/aberrant endocytosis/Deficiency or aberrant/aberrant cortical vascular remodeling/systemic aberrations/developmental aberrations/chromosomal aberrations/aberrant retinal vascular patterns/endocrine aberrations/chromosome aberrations/	Disease	19
Disease900	MESH:D002908	chronic renal disease/illness" OR "CCU"/Chronic Disease/chronic diseases/chronic arterial disease/chronic disease/multisystem illness/cochleovestibular illness/chronic migraineurs/chronic mental illness/chronic lesions/chronic illness/Chronic venous disease/chronic hemodialysis orperitoneal dialysis/chronic atherothrombotic/Chronic disease/vascular illness/mental illness/acute illness/Chronic dis…	Disease	140
Disease901	MESH:D002921	ischaemic scar/glial scar/glial scar component phosphacan/Hypoxia Response Element-Regulated MMP-9 Promotes Neurological Recovery via Glial Scar Degradation/degraded glial scars/glial scar degradation/glial scar formation after cerebral ischaemia/scar vascularity/astrogliosis and glial scar/excessive astrogliosis and glial scarring after neuronal injury/atrial arrhythmogenic scar/	Disease	12
Disease902	MESH:D002925	ciliary dyskinesia/Ciliary dysfunction/ciliary motility/	Disease	3
Disease903	MESH:D002972	soft palate/clefts/palate/CLP/left soft palate/left palate/	Disease	12
Disease904	MESH:D003015	Clostridium difficile infection/Clostridium botulinum C3/	Disease	2
Disease905	MESH:D003025	CCF/spastic equinovarus deformity/astrocytoma CCF/	Disease	4
Disease906	MESH:D003027	episodic headaches/cluster headache/Cluster headache/chronic cluster headache/	Disease	3
Disease907	MESH:D003047	coccidioidomycosis/	Disease	1
Disease908	MESH:D003057	crystalloid cardioplegia groups/Cockayne syndrome/CSA/	Disease	3
Disease909	MESH:D003072	cognitive dysfunction/cognitive disorders/Anticholinergic Cognitive Burden/cognitive disorder/postoperative cognitive dysfunction/Cognitive dysfunction/cognitive deterioration/numerous cognitive disorders/cognitive deficiency/borderline cognitive dysfunction/cognitive deficits/Vascular cognitive disorder/Cognitive disorders/Global Ischemia-Induced Cognitive Dysfunction/hippocampal CA1 neuronal de…	Disease	90
Disease910	MESH:D003092	colitis/colitis or diabetic/ischaemic colitis/Colitis/colitis disease/	Disease	10
Disease911	MESH:D003093	ulcerative colitis/Ulcerative colitis/	Disease	7
Disease912	MESH:D003095	A type IV collagen disorder/deficiency of collagen VI or sarcolemma specific collagen VI deficiency/Type III collagen deficiency/type III collagen deficiency/	Disease	3
Disease913	MESH:D003103	COI/	Disease	2
Disease914	MESH:D003110	colon carcinoma/	Disease	2
Disease915	MESH:D003111	colon polyps/colorectal polyps/colorectal polyp/	Disease	3
Disease916	MESH:D003117	cardiac color Doppler/luminal achromatopsia eye disease/achromatopsia/facial color/	Disease	4
Disease917	MESH:D003123	Lynch syndrome/hereditary nonpolyposis colon cancer/	Disease	1
Disease918	MESH:D003128	Glasgow Coma/coma/initial Glasgow Coma/Glasgow coma/hypoglycemic coma/decreasing Glasgow Coma/deep coma/Glasgow coma scale/Hypoglycemic coma/alpha coma/Glascow coma/coma lasting/Glasgow Coma Scale/encephalopathy or coma/admission Glasgow Coma/myxoedema coma/Glasgow Coma Scale <15/lower Glasgow Coma/ischaemia-hypoxia in comatose/Glascow Coma/vascular coma/Vascular coma/ongoing coma/comatose/dyspha…	Disease	140
Disease919	MESH:D003130	combat cerebral ischaemia/	Disease	1
Disease920	MESH:D003139	Cold ischaemia/cardioplegia absolutely superior to cold crystalloid cardioplegia/cold crystalloid cardioplegia/cold crystalloid cardioplegia or cold blood cardioplegia/Cold blood versus cold crystalloid cardioplegia/cold extremities/Cold crystalloid cardioplegia/Cold blood cardioplegia versus cold crystalloid cardioplegia/cardioplegia or cold crystalloid cardioplegia/antegrade cold crystalloid ca…	Disease	22
Disease921	MESH:D003141	infectious diseases/Infectious Diseases/infectious disease/infectious anomalies/infectious disorders/infectious disease encephalopathies/systemic infectious/chronic infectious diseases/Chronic infectious diseases/Non-Communicable Disease/	Disease	40
Disease922	MESH:D003147	Valencia Community/dementia communities/Community-Dwelling Older Adults/Communicative Disorders/community-acquired pneumonia/Communication disorders/community hypertensive/Neurological and Communicative Disease/Communication Disorders/Amlodipine Cardiovascular Community Trial/Neurological Communicative Disease/communication disorders/	Disease	57
Disease923	MESH:D003161	compartment syndrome/cerebrovascular compartment/Upper limb compartment syndrome/	Disease	5
Disease924	MESH:D003221	disorientation suddenly/mental disorientation/sudden confusion/	Disease	3
Disease925	MESH:D003240	autosomal recessive connective tissue disease/dermal connective tissue abnormalities/autosomal dominant connective tissue disorder/arterial connective tissue disorders/	Disease	6
Disease926	MESH:D003244	consciousness impairment/consciousness disturbance/consciousness disturbances/consciousness disorders/sudden consciousness disturbance/Consciousness of Hemodialysis/impaired consciousness/consciousness disorder/decreased consciousness/	Disease	13
Disease927	MESH:D003248	gastric ailments like constipation/constipation of excess fu syndrome/	Disease	2
Disease928	MESH:D003251	intracranial stenosis/extracranial ICA stenosis/vascular stenosis/stenosis/angiographic stenosis/ICA stenosis/angioplasty stenosis/bilateral stenosis/cerebral angiographic picture of stenosis/isolated left venous ostial stenosis/Intracranial Stenosis/arteriolar stenosis/lumen stenosis/stenosis ≥/Intracranial stenosis/stenosis of the intracranial/L-ICA stenosis/stenosis of unilateral/focal stenosi…	Disease	80
Disease929	MESH:D003286	muscle contracture of platysma/contractures/muscular contractures/Achilles tendon contractures/joint contractures/body contractures/ankle joint contracture conditions/contracture/contracture of the left upper limb/	Disease	25
Disease930	MESH:D003291	hemorrhagic conversion/edema and hemorrhagic conversion/leukemic conversion/haemorrhagic conversion/astasia-abasia/conversion disorders/globus pallidus/Hemorrhagic conversion/globus pallidus enkephalin/continuous levodopa elevated globus pallidus enkephalin/conversion disorder/	Disease	16
Disease931	MESH:D003294	Febrile Diseases/cardiac fitness/cardiovascular fitness/deterioration of cardiorespiratory fitness independently of lower extremity motor impairment/Cardiorespiratory Fitness/	Disease	9
Disease932	MESH:D003310	left atrium anatomy/enlarged left atrium/posterior left atrium/left atrium thrombi/left atrium remodeling/left atrium/	Disease	7
Disease933	MESH:D003316	corneal diseases/corneal abnormalities/corneal disease/corneal deposits/corneal infections/corneal defects/	Disease	7
Disease934	MESH:D003317	hereditary retinal dystrophies/corneal dystrophy/neoplastic stromal/	Disease	3
Disease935	MESH:D003318	vitreous opacities/corneal opacities, hypocholesterolemia/corneal opacities/corneal opacity/media opacities/	Disease	5
Disease936	MESH:D003323	Coronary angiography/coronary disease/coronary syndrome/Undergoing Percutaneous Coronary/vasculitic coronary disease/Percutaneous Coronary/Acute Coronary/Primary Percutaneous Coronary/atherosclerotic coronary and peripheral vascular disease/coronary angioplasty/coronary angioplasty after failed thrombolysis/coronary atherosclerotic disease/coronary atherosclerotic burden/coronary vascular/coronar…	Disease	306
Disease937	MESH:D003324	coronary artery disease/coronary artery lesion/coronary artery/aspirin coronary artery disease/Coronary artery disease/acute coronary artery disease/coronary artery angioplasty/lesion complexity of coronary atherosclerosis/coronary artery atherosclerosis/Diabetes and Coronary Artery Disease/coronary atherosclerosis/Undergoing Coronary Artery Bypass/Occluded Coronary Arteries criteria/coronary art…	Disease	1028
Disease938	MESH:D003327	coronary heart disease/coronary heart diseases/Coronary Heart Disease/Coronary heart disease/ischemic coronary heart disease/cerebrovascular and coronary heart disease mortality plus morbidity/extremity PAD increased coronary heart disease/coronary heart disease death/coronary atherosclerotic heart disease/coronary heart/CVD/coronary heart disease/'coronary heart disease'/chronic coronary heart d…	Disease	987
Disease939	MESH:D003328	Coronary artery thrombosis/coronary thrombosis/thrombosis and acute coronary syndromes/coronary stent thrombosis/coronary artery thrombosis/coronary artery stent thrombosis/Coronary Thrombosis/Coronary thrombosis/	Disease	21
Disease940	MESH:D003329	coronary vasospasm/arterial vasospasms/	Disease	4
Disease941	MESH:D003333	CVS/	Disease	9
Disease942	MESH:D003389	cranial nerve palsies/intra-cranial haemorrhage/cranial neuropathies/familial disorder/intra cranial haemorrhages/cranial nerve lesions/acroparesthesia, cranial nerve palsies/Cranial nerve lesions/cranial MRI abnormalities/cranial nerve palsy/autosomal-dominant familial syndrome/familial disorders/cranial neuropathy/	Disease	27
Disease943	MESH:D003397	craniopharyngiomas/craniopharyngioma/	Disease	2
Disease944	MESH:D003398	craniosynostosis and meningomyelocoele/craniosynostosis/	Disease	2
Disease945	MESH:D003410	miR‑126a‑5p‑Dbp and miR‑31a‑Crot/rno‑miR‑126a‑5p/miR‑211‑5p, miR‑183‑5p/miR‑10b‑3p, miR‑182, miR‑217‑5p and miR‑96‑5p/miR‑376b‑5p/miR‑376b‑5p mimic or the miR‑376b‑5p/	Disease	3
Disease946	MESH:D003424	Crohn disease/Crohn's disease/acute Crohn's disease/Crohn's Disease/Regional ischaemia/	Disease	16
Disease947	MESH:D003428	nosocomial fungal infections/Cardiovascular-Related Hospitalizations/nosocomial infections/Cova da Beira Hospital Centre/cardiovascular Hospitalization/Port Harcourt Teaching Hospital/Uppsala University Hospital/NoSocomial Infections/Memorial Hospital/nosocomial delay/Christchurch Hospital hyperbaric/Chulalongkorn Memorial Hospital/hospital thrombolysis/nosocomial pneumonia/Nigeria Teaching Hospi…	Disease	22
Disease948	MESH:D003449	cryoglobulinemia/	Disease	2
Disease949	MESH:D003453	cryptococcosis/	Disease	2
Disease950	MESH:D003480	iatrogenic Cushing's syndrome/Cushing's syndrome/hypercortisolism/Cushing syndrome/Cushing's disease/	Disease	8
Disease951	MESH:D003490	Central cyanosis/systemic cyanosis/cyanosis/	Disease	3
Disease952	MESH:D003537	Epididymal cystadenomas and epithelial tumourlets/epididymal cystadenomas/cystadenoma/	Disease	1
Disease953	MESH:D003550	cystic fibrosis/Cystic fibrosis/CF/Cystic Fibrosis/Cochrane Cystic Fibrosis/PAB+CF/PAB+CF capillary density/CF system increases BFcrb/CF-PWV/CF-LVAD/CF-LVAD cohort/	Disease	35
Disease954	MESH:D003551	cysticercosis/Subarachnoid cysticercosis/CSF cysticercosis/	Disease	3
Disease955	MESH:D003554	cystinosis/child cystinosis/Adult cystinosis/	Disease	1
Disease956	MESH:D003560	lesion cysts/Peritumoral cysts/Total peritumoral cyst burden/	Disease	3
Disease957	MESH:D003586	cytomegalovirus infection/Cytomegalovirus/cytomegalovirus (CMV) infection/cytomegalovirus/cytomegalovirus hCMV/Cytomegalovirus cell death/Cytomegalovirus IgM/	Disease	20
Disease958	MESH:D003616	Dandy syndrome/	Disease	1
Disease959	MESH:D003638	Bilateral Oophorectomy/deafness/extreme hypercholesterolaemia/bilateral atrial/extreme homocyst(e)inemia/acquired hemidystonia/Deafness/bilateral disease/extreme haemodynamic/left extremities/bilateral neurosensorial deafness/deafness syndrome/nerve deafness/extreme hypertriglyceridemic/Bilateral oophorectomy/isolated deafness/deafness (MIDD) syndrome/bilateral haemorrhagic/complete hemisensory l…	Disease	74
Disease960	MESH:D003639	sudden decrease/sudden loss of focal brain function/sudden loss/sudden/sudden impaired/sudden blindness/sudden imbalance/sudden movement/sudden deafness/sudden episodic spasms/sudden renal/sudden plasma loss/Sudden loss/sudden hearing loss/sudden loss of vascular/sudden angina/sudden bilateral painless loss/sudden unilateral/sudden hemiparkinsonism/sudden atherosclerotic/Sudden-onset hearing loss…	Disease	43
Disease961	MESH:D003643	neuronal death/vascular death/cardiac death/blindness and premature death/Neuronal Cell Death/neuroinflammatory and neuronal cell death/renal death/ischemic neuronal death/15.2 million deaths/noncardiovascular deaths/neuronal cell death/hemorrhagic death/noncardiovascular death/Cardiac death/hypoglycaemia or death/neuron death/excess neuron death/epilepsy and death/CVD death/CVD deaths/ischaemia-…	Disease	697
Disease962	MESH:D003645	sudden death/Sudden death/sudden dysrhythmic death/arrhythmic sudden death/sudden arrhythmic death/Sudden deaths/sudden deaths/Sudden Death/proarrhythmia/sudden death/sudden coronary death/annual sudden death mortality/Sudden arrhythmic death/neonatal sudden death/sudden death despite pacemaker/sudden unexplained death/	Disease	185
Disease963	MESH:D003655	decerebrate rigidity/decerebrate posture/CI rats decerebration increased bladder capacity/	Disease	2
Disease964	MESH:D003665	bEND/brain endothelial bEND/cerebral microvascular endothelial bEnd/	Disease	4
Disease965	MESH:D003668	skeletal muscular vascular beds/multiple arterial beds/ischemic vascular beds/	Disease	3
Disease966	MESH:D003677	deficiencies/Qi-deficiency/Qi deficiency/ANP deficiency/ADA2 deficiency/micronutrient deficiency/MMP9-deficient EPCs/deficiency/FXII deficiency/micronutrient deficiencies/Mg deficiency/NE deficiency/AQP4-deficient/serious deficiencies/iNOS-deficient/serious deficiency/A deficiency/CHIP deficiency/UUG decoding deficiency/PTX3-deficient/ADA2 Deficiency/ADAMTS13 deficiency/RAGE deficiency/Gla defici…	Disease	202
Disease967	MESH:D003680	dysphagia/ADLs and dysphagia/dysphagia often/Isolated Severe Dysphagia Associated/Dysphagia/Stroke-Induced Dysphagia/swallowing disorders/Oropharyngeal dysphagia/Esophageal dysphagia/oropharyngeal dysphagia/esophageal dysphagia/dysphagia practitioner/Symptomless dysphagia/impaired consciousness or dysphagia/SLP dysphagia/poststroke dysphagia/pharyngeal dysphagia/liquid dysphagia/Dysphagia Post Su…	Disease	197
Disease968	MESH:D003681	dehydration/Gastrodia elata and Uncaria rhynchophylla water extract/cerebral dehydration/hypernatremic dehydration/dehydration and haemoconcentration/Cellular dehydration/dehydrated diarrheic/diarrhea/dehydration/hyperthermia and dehydration/voluntary dehydration/dehydration or bronchopneumonia/brain dehydration/dehydration, hyperglycaemia/dehydration, trauma/Dehydration status/dehydration and ga…	Disease	49
Disease969	MESH:D003693	delirium and dementia/hyperactive delirium/	Disease	1
Disease970	MESH:D003699	Scutellaria barbata D/D-dopachrome tautomerase (D-DT=MIF-2)/Hypovitaminosis D/delta opioid peptide D-alanine D-leucine enkephalin/D'Alecy/D‑cycloserine/hypovitaminosis D/D.E.D/downstream N‑Myc‑Delta‑like 3‑Notch1/D-dopachrome tautomerase/D-borneolum/	Disease	11
Disease971	MESH:D003704	dementia/neurocognitive deficits even dementia/Dementia/dementia demands/neurodegeneration in dementia/dementia status/CHD and dementia/nonvascular dementia/Cochrane Dementia/cerebral hypoperfusion state and dementia/dementia cohort/dementia syndrome/total dementia/dementia: diabetes/hypertension and dementia/delay the dementia/comorbid dementia/validation of the Dementia/poststroke dementia/Hase…	Disease	711
Disease972	MESH:D003711	myelin loss/demyelination/demyelinating/myelin dysfunction/demyelinating diseases/demyelinating syndromes/demyelinating disorders/demyelinating disease/myelin and oligodendrocyte damage/Demyelination/demyelinating neurological diseases/myelin impairment/Myelin impairment/demyelinating pathologies/demyelinating autoimmunity/axonal degeneration and demyelination/delayed demyelination/progressive de…	Disease	161
Disease973	MESH:D003715	dengue fever/	Disease	1
Disease974	MESH:D003731	tooth decay/muscle decay and dysfunction/dental decay/	Disease	3
Disease975	MESH:D003741	Materia Medica/	Disease	1
Disease976	MESH:D003744	tooth enamel defects/	Disease	1
Disease977	MESH:D003763	capillary leakage syndrome/Capillary leakage syndrome/vascular leakage/	Disease	2
Disease978	MESH:D003807	dentinal hypersensitivity/Dentin hypersensitivity/	Disease	1
Disease979	MESH:D003859	dependence disorders/	Disease	1
Disease980	MESH:D003865	MDD/Major depressive disorder/SAD/late paraphrenia/major depressive disorder/	Disease	24
Disease981	MESH:D003866	depressive disorder/Depressive Disorder/depressive disorders/depressive neurosis/Depressive Disorders/anxious-depressive disorders/Cochrane Depression Anxiety and Neurosis Group Trials Register/depressive syndrome/Cochrane Depression Anxiety and Neurosis/vascular depression/Melancholia Scale/postischemic myocardial depression/unipolar major depressive disorder/deficiency of endogenous melatonin/e…	Disease	45
Disease982	MESH:D003872	infectious dermatitis/Granulomatous dermatitis/dermatitis/Systemic Corticosteroid Treatment in Dermatitis/	Disease	4
Disease983	MESH:D003876	atopic dermatitis/atopic dermatitis-like skin lesions/Atopic dermatitis/atopic disease/atopic eczema/Atopic Diseases/absence of atopic diseases/	Disease	10
Disease984	MESH:D003882	dermatomyositis/Dermatomyositis/dermatomyositis, polymyositis/polymyositis, dermatomyositis/dermatomyositis and polymyositis/dermatomyositis-like disease/Polymyositis, dermatomyositis/Polymyositis and dermatomyositis/polymyositis and dermatomyositis/	Disease	16
Disease985	MESH:D003914	dextrocardia/isolated dextrocardia/	Disease	1
Disease986	MESH:D003919	diabetes insipidus/hypothalamic diabetes insipidus/hypothalamic diabetes insipidus of the Brattleboro/hypothalamic neurons of crossbred hypertensive x diabetes insipidus/	Disease	8
Disease987	MESH:D003920	diabetes/diabetes mellitus/Diabetes mellitus/diabetic/diabEtes Mellitus/Diabetic/diabetes mellitus combined cerebral infarction/diabetes, atherothrombotic disease/diabetes mellitus and dyslipidaemia/aspirin diabetes/Diabetes/Diabetic Disease/Diabetes Mellitus/"diabetes mellitus/diabetic conditions/diabetes condition/hypertension and diabetes mellitus/IMS CORE diabetes/Common diseases like diabete…	Disease	1952
Disease988	MESH:D003921	Streptozotocin diabetic Wistar Kyoto rats/	Disease	1
Disease989	MESH:D003922	type 1 diabetes/Type 1 diabetes mellitus/type 1 diabetes mellitus/type diabetes/diabetes 15/diabetes type I/Aronia Berry on Type 1 Diabetes/Type 1 diabetes/insulin-dependent diabetes mellitus/diabetes mellitus type I/Insulin-dependent diabetic/late-onset diabetes/diabetic type/type 1 diabetic/dyslipidaemia and new-onset diabetes/hypertension I and diabetes/Type 1 diabetic/type I diabetes/insulin …	Disease	67
Disease990	MESH:D003924	Type 2 Diabetes Mellitus/type 2 diabetes mellitus/type 2 diabetes/Type 2 diabetes/Type 2 diabetes mellitus/bodies.2 Type 2 diabetes/diabetes prevalence.2 Diabetes/Type 2 Diabetes and Nephropathy/Type 2 Diabetes/diabetes type II/Focal Ischemic Stroke of Type 2 Diabetes Mellitus/type II diabetes mellitus/type 2 diabetic/diabetes Type II/diabetes mellitus type II/type-2 diabetes mellitus/type II dia…	Disease	728
Disease991	MESH:D003925	Diabetes and Vascular Disease/mineralizing angiopathy/diabetes and vascular disease/macro angiopathy/vascular complications of diabetes/diabetic vascular complication/diabetic vasculopathy/vascular dysfunction during diabetes/vascular benefits and diabetes/Diabetes and Vascular disease/diabetic macroangiopathy and microangiopathy/atherothrombotic and diabetic vasculopathies/diabetic microangiopat…	Disease	75
Disease992	MESH:D003926	diabetic-non-ketotic-hyperosmolar-coma/diabetic ketoacidocetosis and non ketotic hyperosmolar coma/	Disease	2
Disease993	MESH:D003928	diabetes and renal disease/diabetic kidney disease/diabetic nephropathy/diabetes and overt nephropathy/numerous diseases involving diabetes/renal diseases and diabetes/diabetes or chronic kidney disease/diabetes or kidney disease/diabetes and chronic kidney disease/diabetes or cardiovascular or renal disease/diabetic or non diabetic renal diseases/diabetic renal disease/diabetes or chronic renal …	Disease	84
Disease994	MESH:D003929	neuropathy/Diabetic Neuropathies/Diabetic neuropathy/diabetic autonomic neuropathy/Cardiovascular autonomic neuropathy/diabetic neuropathy/painful neuropathy/autonomous diabetic/cardiac autonomous neuropathy/autonomic neuropathy/diabetic distal sensorimotor polyneuropathy/Neuropathy/painful diabetic neuropathy/nonpainful diabetic polyneuropathy/diabetic polyneuropathy/painful diabetic polyneuropa…	Disease	85
Disease995	MESH:D003930	diabetes-related retinopathy/retinopathy/diabetic complications [retinopathy/diabetic retinopathy/neuropathy, retinopathy/retinopathies/Diabetic Retinopathy Clinical Research Network Protocol T/neuropathy and retinopathy/type 2 diabetes and retinopathy/Retinopathy/diabetic 'triopathy' (retinopathy/retinopathy, neuropathy/retinopathy and macrovascular/'retinopathy/Diabetic retinopathy/left diabeti…	Disease	100
Disease996	MESH:D003965	arterial diaphragm/	Disease	1
Disease997	MESH:D003966	CED/CED of iopamidol/PDD/	Disease	6
Disease998	MESH:D003967	diarrhea/diarrhoea and mucositis/chronic diarrhea/diarrhea in antidiarrheal/diarrhoea/diarrhea or edema/childhood diarrhoea/Osmotic diarrhea/particularly diarrhoea/Diarrhea/diarrhoea and peripheral oedema/diarrhoea, hepatopathy/pneumonia or diarrhea/pneumonia and diarrhea/	Disease	44
Disease999	MESH:D003969	antiatherosclerotic and antihypertrophic vasoactivity/	Disease	1
Disease1000	MESH:D004108	coronary artery ectasia/pathological abnormalities/arterial ectasia/	Disease	4
Disease1001	MESH:D004172	diplopia/deficits of persistent diplopia/double vision/headache and diplopia/sudden onset diplopia/vertical diplopia/diplopia and polyopia/	Disease	18
Disease1002	MESH:D004194	macrovascular disease/atherothrombotic diseases/multifactorial disease/multisystem autoimmune disease/Ischemic Cerebrovascular Disease by Disease-Disease/multifactorial disorder/multisystemic disease/polyvascular disease/Angiographic Multivessel Disease/multisystem disorder/neuroinflammatory disease/multisystem diseases/atherothrombotic disease/neuroinflammatory diseases/neurosurgical disease/cer…	Disease	241
Disease1003	MESH:D004195	Modeling poststroke epilepsy/Thrombolysis from Mathematical Modeling/ischaemia model of myocardial injury/hypoxicischaemic models/ANIMAL MODELS/Drosophila models of polyglutamine disease/Photothrombotic Ischemic Model/	Disease	7
Disease1004	MESH:D004198	cardiovascular thromboembolic diathesis/	Disease	1
Disease1005	MESH:D004211	intravascular coagulation/coagulopathy/postoperative coagulopathy/coagulopathy, angiopathy/intravascular coagulopathy/intravascular hypervolemia/intravascular fat/coagulopathies, lipometabolic disorders/increases intravascular volume/intravascular thrombolysis/Impaired intravascular triglyceride lipolysis/intravascular TG lipolysis/delayed intravascular TG lipolysis/coagulopathy, vascular anomali…	Disease	74
Disease1006	MESH:D004213	atrioventricular dissociation/	Disease	1
Disease1007	MESH:D004238	diverticulitis/	Disease	1
Disease1008	MESH:D004244	California Los Angeles Dizziness/chronic dizziness/dizziness/light-headedness/lightheadedness/Vascular dizziness/	Disease	10
Disease1009	MESH:D004283	hypokalemic dogs/Hypokalemic dogs/	Disease	1
Disease1010	MESH:D004314	coincidental Down syndrome/dementia in Down syndrome/	Disease	2
Disease1011	MESH:D004320	isolated guinea pig atria/	Disease	1
Disease1012	MESH:D004362	cardiovascular safety/safety of hypoglycemic drugs/Safety of Aspirin for Primary Cardiovascular Disease/Safety of New Cardiovascular Drugs/safety of antidiabetic drugs with less hypoglycaemia/Cardiovascular Safety of Empagliflozin Versus Dipeptidyl/cardiovascular safety of anti-hyperglycaemic drugs/Safety of Xiaoyao Formula/cerebrovascular safety of opioid/Cardiovascular Safety/neurodevelopmental…	Disease	78
Disease1013	MESH:D004370	DRS/DUS/CD20+CD27-CD22+IgM+HLA-DR+CXCR5+CXCR4++CD10+CD38/CD20+CD27-CD22+IgM+HLA-DR+CXCR5+CXCR4+/DR/Achilles tendon retraction/	Disease	12
Disease1014	MESH:D004374	vascular access patency in hemodialysis/vascular patency/cerebrovascular patency/Ridogrel Versus Aspirin Patency Trial/improvement of cerebrovascular patency/arterial patency/	Disease	6
Disease1015	MESH:D004378	Gastro-duodenal mucosal/gastro-duodenal mucosal lesions/	Disease	1
Disease1016	MESH:D004379	duodenum through nasogastric tube/	Disease	1
Disease1017	MESH:D004381	gastric and duodenal ulcers/duodenal ulceration/	Disease	3
Disease1018	MESH:D004387	Dupuytren Disease/Dupuytren disease/	Disease	1
Disease1019	MESH:D004393	hypophysial abnormalities/hypophysis/IGF-1 deficiency in Lewis dwarf/IGF-1 deficiency in Lewis dwarf rats increases vascular oxidative stress/hypophysis, alae lingulae cerebella/hypophysis, pars tuberalis adenohypophyseos/	Disease	4
Disease1020	MESH:D004401	dysarthria/dysarthria-clumsy hand/poststroke dysarthria/hemiplegia and dysarthria/headache and dysarthria/Dysarthria and Ophthalmoplegia/dysarthria and ophthalmoplegia/dysarthria, sensomotoric deficits/epilepsy and dysarthria/aphasia and dysarthria/aphasia or dysarthria/Paroxysmal dysarthria/paroxysmal dysarthria/'dysarthric speech/Dysarthria/dysarthrias/hypokinetic dysarthria/dysarthria and trun…	Disease	80
Disease1021	MESH:D004403	diarrheal/	Disease	1
Disease1022	MESH:D004405	Bacillus subtilis and Bacillus amyloliquefaciens/Bacillus amyloliquefaciens/Bacillus subtilis A26 and Bacillus amyloliquefaciens Neutrase/	Disease	1
Disease1023	MESH:D004406	dysgammaglobulinemia/	Disease	1
Disease1024	MESH:D004408	Cerebrovascular Alterations/Nürnberger-Alters-Beobachtungs-Skala/Nürnberger-Alters-Beobachtungsskala/Nürnberger Alters-Beobachtungsskala/haemodynamic alterations/deficiency alters the cardiac/hypertension alters vital cerebrovascular/deficiency alters microglial/ERBB2 deficiency alters/atherosclerotic alterations/Homocysteine alters cerebral microvascular/dysgeusia/contralateral dysgeusia/Chronic…	Disease	18
Disease1025	MESH:D004409	Chronic Medical Conditions/antiglaucoma medications/Medical Disorders/Malaya Medical Centre, Malaysia/medical disorders/serious medical disorders/Columbia University Medical Center/Federal Medical Centre Abeokuta/Medical Advisory Secretariat/advanced general medical disorders/Medical Research Council Trial/Medical academia/Medical Research Council Hypertension Trial/Medical Research Council (MRC)…	Disease	28
Disease1026	MESH:D004410	dyslexia/Deep dyslexia/deep dyslexia syndrome/deep dyslexia/	Disease	3
Disease1027	MESH:D004412	dysmenorrhea/dysmenorrhea treatment/dysmenorrhea numeric/menstrual migraine/Menstrual abnormalities/menstrual disorder/	Disease	8
Disease1028	MESH:D004415	dyspepsia/decrease dyspepsia/dyspepsia diagnosis/chronic dyspepsia/	Disease	25
Disease1029	MESH:D004416	autosomal dominant vascular dysplastic disorder/dysplastic/dysplastic patellae/dilated dysplastic/dysplastic capillaries/	Disease	8
Disease1030	MESH:D004417	dyspnea/dyspnea decreased/shortness of breath/dyspnea+/Borg dyspnea/short breath/	Disease	47
Disease1031	MESH:D004420	dystocia/	Disease	1
Disease1032	MESH:D004421	dystonia/Dystonia Coalition/dystonic lateral/dystonic/dystonias/spastic dystonia/acute dystonia/autonomic dystonia/dystonic features/segmental brachial dystonia/hemidystonia and generalized dystonia/Dystonia/Fahn dystonia/hand dystonia/dystonic symptoms/facial dystonia/Dystonias/Bachmann-Strauss Dystonia/dystonia syndromes/dystonia-1/isolated dystonia/idiopathic isolated dystonia/pediatric dyston…	Disease	63
Disease1033	MESH:D004422	idiopathic torsion dystonia/torsion dystonia/Primary torsion dystonia/	Disease	2
Disease1034	MESH:D004427	otological diseases/	Disease	1
Disease1035	MESH:D004428	papillary ear tumor/ear tumors/ear neoplasms/	Disease	1
Disease1036	MESH:D004461	eclampsia isn'/	Disease	1
Disease1037	MESH:D004476	ectodermal dysplasia/	Disease	1
Disease1038	MESH:D004479	ectopia lentis/	Disease	2
Disease1039	MESH:D004482	MLP-deficient mouse hearts/eNOS-deficient mouse brains/Proteomic Signatures in Mouse Neointimal Lesion/Ischemic Mouse Brain Proteome/	Disease	4
Disease1040	MESH:D004485	eczema/	Disease	6
Disease1041	MESH:D004487	edema/edema volume/hemilingual edema/extremity edema/conditions like telangectasiae and edema/edema volumes/degeneration and edema/perihematomal edema/absolute edema volume and relative edema volume (ratio absolute edema volume/initial hematoma volume/absolute edema volume/facial edema/postischemic edema/endothelial edema/edema ratios/spongious edema/ischemic edema/cortical edema/ionic edema/inte…	Disease	138
Disease1042	MESH:D004535	Ehlers-Danlos syndrome type IV/Ehlers-Danlos syndrome/Ehlers-Danlos/myopathy overlap syndrome/Elhers-Danlos vascular type/Ehlers-Danlos syndromes/Kyphoscolitic Type of Ehlers-Danlos Syndrome/vascular Ehlers-Danlos/	Disease	12
Disease1043	MESH:D004541	Eisenmenger's disease/	Disease	1
Disease1044	MESH:D004556	Electric left atrial/cardiac electric disorders/electric abnormalities/Electrical injury/electric injury/electric injuries/Electric shock injury/Electric injury/	Disease	7
Disease1045	MESH:D004612	ovalocytosis/	Disease	1
Disease1046	MESH:D004617	systemic embolism/Systemic Embolism/systemic arterial embolism/Systemic Embolic/cardiac embolism/vascular embolism/systemic embolic/embolism trial/arterial embolism/systemic embolisms/Cardiac embolism/Eccentric Filter Embolic/thrombo-embolic ischaemic/Embolus Removal/embolism syndrome/nervous systemic embolism/nervous systemic embolism and ischaemic/thrombo-embolism/systemic or venous embolism/Hy…	Disease	334
Disease1047	MESH:D004618	Air Embolism/air embolism/gas embolism/Intra-arterial air thrombogenesis after cerebral air embolism complicating lower extremity sclerotherapy/Cerebral arterial gas embolism/cerebral arterial gas embolism/Coronary air embolism/Cerebral air embolism from angioinvasive cavitary aspergillosis/Nontraumatic cerebral air embolism/cerebral air embolism/cerebral air embolisms/arterial gas embolism/Cereb…	Disease	12
Disease1048	MESH:D004620	arterial fat deposition/hepatic fat accumulation/fat-oxidation abnormalities/	Disease	3
Disease1049	MESH:D004630	Emergency Department/Hypertensive emergencies/emergency conditions/'hypertensive emergencies'/hypertensive emergencies/EMERGENCY/cerebral emergencies/encephalitis and emergency meningitis across Asia/neurological emergency/hypertensive emergency/Nordic Emergency/emerging epidemic/Neurological Emergencies Treatment Trials/Emergency department/acute emergency room hypertension/emergency cardiovascu…	Disease	120
Disease1050	MESH:D004646	emphysema/	Disease	5
Disease1051	MESH:D004652	empty sella/	Disease	1
Disease1052	MESH:D004653	empyema/	Disease	1
Disease1053	MESH:D004660	brain lesions/encephalitis/brain lesion/brain inflammation/attenuated brain tissue inflammation/epilepsy included Rasmussen encephalitis/lesioned brain/brain atrophy while improving lesional CBF/brain edema and post-ischemic inflammation/Chronic Brain Inflammation/Brain inflammation/chronic brain inflammation/brain ischaemic lesions/necrotic brain lesions/brain ischemic lesion/long lasting brain …	Disease	287
Disease1054	MESH:D004670	Kaiser Permanente California/California Kaiser Permanente Medical/California newborns/California Irvine Medical Center/California acute/California system/California data/	Disease	7
Disease1055	MESH:D004671	epidemic phenomenon/arrhythmic epidemic/epidemic disease/vascular epidemic/diabetes epidemic/epidemic of macrovascular disease/CVD epidemic/worldwide epidemic/nvCJD "epidemic/epidemic of diabetes/cardiac epidemic/	Disease	13
Disease1056	MESH:D004673	acute disseminated encephalomyelitis/Angiotensin II Peptide Vaccine Protects Ischemic Brain/pneumococcal vaccine/chronic systemic infection dissemination/pneumococcal vaccines/	Disease	7
Disease1057	MESH:D004675	Pediatric Rheumatology European Society (PReS) criteria/	Disease	1
Disease1058	MESH:D004677	Cerebral Hernia/cerebral hernia/acute cerebral hernia or cerebral hernia tendency/	Disease	2
Disease1059	MESH:D004678	encephalomalacia and diffuse encephalitis/encephalomalacia/	Disease	6
Disease1060	MESH:D004679	encephalomyelitis/	Disease	2
Disease1061	MESH:D004681	autoimmune encephalomyelitis/experimental autoimmune encephalomyelitis/allergic encephalomyelitis/Experimental Autoimmune Encephalomyelitis/Experimental autoimmune encephalomyelitis/Chronic experimental autoimmune encephalomyelitis/autoimmune encephalomyelitis lesions/acute experimental autoimmune encephalomyelitis/	Disease	48
Disease1062	MESH:D004683	encephalomyelitis virus/encephalomyelitis virus-infected C57BL/	Disease	3
Disease1063	MESH:D004684	acute hemorrhagic leukoencephalitis/	Disease	1
Disease1064	MESH:D004695	prothrombotic atrial endocardial remodeling/atrial endocardial dysfunction/endocardial dysfunction/endocardial atrial/Endocardial lesions/	Disease	4
Disease1065	MESH:D004696	Infective Endocarditis/infective endocarditis/endocarditis/infectious endocarditis/Endocarditis/aureus endocarditis/Sacks endocarditis/Kocuria kristinae endocarditis/device endocarditis/infective endocarditis acute/	Disease	30
Disease1066	MESH:D004697	bacterial endocarditis/	Disease	3
Disease1067	MESH:D004698	subacute endocarditis/	Disease	1
Disease1068	MESH:D004700	endocrine disorder/endocrine disorders/endocrine diseases/autoimmune endocrine disorders/	Disease	7
Disease1069	MESH:D004701	Endocrine and haemodynamic/endocrine abnormalities/endocrine tumors/endocrine deficits/Endocrine abnormalities/Multiple endocrine abnormalities/endocrine dysfunction/endocrine hypertension/Endocrine Society/endocrine-glia-neuron/	Disease	11
Disease1070	MESH:D004714	endometrial hyperplasia/endometrial hyperplasia and adenocarcinoma/	Disease	5
Disease1071	MESH:D004715	endometriosis/Endometriosis/	Disease	6
Disease1072	MESH:D004719	serial LV endomyocardial/Endomyocardial nitric oxide/endomyocardial NOS2/endomyocardial NO/endomyocardial NOS/left ventricular endomyocardial/endomyocardial fibrosis/ventricular endomyocardial/Serial radionuclide ventriculography and endomyocardial/	Disease	9
Disease1073	MESH:D004751	gastro-enteritis/enteritis/enteral tube feeding via nasogastric or percutaneous endoscopic gastrostomy/percutaneous enteral gastrostomy tubes/	Disease	4
Disease1074	MESH:D004760	enterocolitis/	Disease	3
Disease1075	MESH:D004802	eosinophilia/eosinophilia and systemic symptoms) syndrome/hepatitis and eosinophilia/Matsumoto Eosinophilia/	Disease	7
Disease1076	MESH:D004806	cellular abnormalities/ischemic cellular injury/Cellular cardiomyoplasty/ependymomas/	Disease	6
Disease1077	MESH:D004814	deficient epidermal/	Disease	1
Disease1078	MESH:D004816	toxic epidermal necrolysis/Toxic Epidermal Necrolysis/	Disease	2
Disease1079	MESH:D004818	endotoxaemic pig/endotoxaemic pigs/pigs Systemic vasodilatation/	Disease	2
Disease1080	MESH:D004819	EV/IV+EV/	Disease	8
Disease1081	MESH:D004823	epididymal fat/epididymal adipose/Epididymal fat/Epididymal adipose/epididymal depot/epididymal/epididymal maldevelopment into hamartoma-like neoplasia/	Disease	9
Disease1082	MESH:D004827	paediatric epilepsy/epilepsy comorbidities/epileptic condition/epileptic seizures/epileptic brain/seizure disorders/Seizure disorder/seizure disorder/epileptic seizure attack/Geriatric Epilepsy/Wikipedia and epilepsy/epileptic syndromes/epileptic seizure/refractary epilepsy/Epileptic seizures/late seizures or epilepsy/epilepsy/seizures/good epilepsy/Posttraumatic epileptic seizures/epileptic cond…	Disease	121
Disease1083	MESH:D004828	Neurovascular Drug Biotransformation Machinery in Focal Human Epilepsies/focal epilepsy/Focal Seizures/Ayurvedic medicinal herb Pluchea lanceolata in treating ischemic hippocampal injury/Focal hippocampal ischemia/Ischemic hippocampal injury/hippocampal sclerosis/local thrombolysis or thrombectomy/focal epilepsies/CHOICE AMONG THE FIRST-LINE ANTIEPILEPTIC DRUGS IN FOCAL EPILEPSY/nervous focal dis…	Disease	66
Disease1084	MESH:D004829	nonconvulsive seizures/idiopathic generalized epilepsy/focal atonic/sudden atonic/tonic/brain tonic/general disorders/melancholic tonic/convulsive disorders/tonic dopaminergic/idiopathic generalized epilepsy syndrome/idiopathic, generalized epilepsy syndrome/atonic cystometrogram/generation endovascular thrombectomy/	Disease	19
Disease1085	MESH:D004830	tonic-clonic seizures/Major Adverse Cardiovascular/tonic-clonic seizure/tonic-clonic convulsions/tonic-clonic/major haemorrhage/Thalassaemia major/tonic clonic seizures/Major abnormalities/major dysmorphism/thalassaemia major/focal tonic-clonic seizures during rotavirus infection/	Disease	35
Disease1086	MESH:D004831	myoclonus epilepsy/myoclonic epilepsy/Myoclonic epilepsy/Myoclonus Epilepsy/Myoclonic Epilepsy/'myoclonus epilepsy/	Disease	64
Disease1087	MESH:D004832	absence seizure/atonic seizure/absence epilepsy/minor haemorrhagic/absence seizures/minor ischaemia/Absence Epilepsy/childhood absence epilepsy/	Disease	10
Disease1088	MESH:D004833	Temporal Lobe Epilepsy/temporal lobe epilepsy/temporal lobe lesions/mesial temporal lobe epilepsy/Temporal lobe epilepsy/Medial Temporal Lobe Atrophy/Medial temporal lobe atrophy/focal atrophy of medial temporal lobe/mesial left temporal lobe/temporal lobe atrophy/medial temporal lobe atrophy/chronic temporal lobe epilepsy/anterior temporal lobes/mesial temporal lobe sclerosis/anterior temporal l…	Disease	42
Disease1089	MESH:D004839	Slip-Perturbation/	Disease	1
Disease1090	MESH:D004863	equinus foot deformity/	Disease	1
Disease1091	MESH:D004881	ergot alkaloids among migraineurs/ergotism/FIRES/ergot alkaloids/ventricular muscular firing/fire syndrome/pathogenic fire syndrome/	Disease	8
Disease1092	MESH:D004890	erythema and edema/	Disease	1
Disease1093	MESH:D004915	erythroleukemia/	Disease	3
Disease1094	MESH:D004916	microvascular ischemic manifestations namely erythromelalgia/painful small fiber neuropathy/small fiber neuropathy/	Disease	4
Disease1095	MESH:D004927	E.coli bacteria/Escherichia coli bacteria/	Disease	2
Disease1096	MESH:D004931	achalasia/muscle achalasia/	Disease	5
Disease1097	MESH:D004933	esophageal atresia/	Disease	1
Disease1098	MESH:D004935	esophageal mucosal damage/	Disease	1
Disease1099	MESH:D004937	atrio-esophageal fistula/LA-esophageal fistula/atrial-esophageal fistula/	Disease	4
Disease1100	MESH:D004938	anatomic defects of the esophagus/advanced adenocarcinoma of the esophagus and gastroesophageal/adenocarcinoma of the esophagus/adenocarcinoma of the gastric cardia/gastric and esophageal cancers/Adenocarcinoma of the esophagus/	Disease	5
Disease1101	MESH:D004941	esophageal thermal injury/Esophageal Adenocarcinoma/esophageal adenocarcinoma/esophagitis/esophageal/Usefulness of esophageal pill electrode atrial pacing/Esophageal pill electrode atrial/Esophageal carcinoma/upper esophageal/	Disease	8
Disease1102	MESH:D004942	reflux esophagitis/	Disease	1
Disease1103	MESH:D005067	High Atherothrombotic Risk/"low T3 syndrome/high-volume crystalloid cardioplegia (HV-plege) or crystalloid cardioplegia/high haemodynamic/T4 ganglia/	Disease	8
Disease1104	MESH:D005076	skin rash/heat rash/diarrhoea and rash/stomach discomfort or allergic rash/bullous skin rash/rash and diarrhoea/skin rashes/unilateral dermatomal pain and rash/skin rash and diarrhoea/livedoid rash/exanthem infantum/vasculitic rash/urticarial rash/granulomatous rash/	Disease	25
Disease1105	MESH:D005117	Convallaria keiskei in beating rabbit atria/ciliary beating anomalies/	Disease	2
Disease1106	MESH:D005119	MATERIALS/Diagnostic cerebral angiography/material defects/Supplemental Material https/accumulation of diagnostic granular osmiophilic material/Proteomic Profiling of Thrombotic Material Obtained by Endovascular Thrombectomy/	Disease	16
Disease1107	MESH:D005124	left eye/arched eye brows/lipocutaneous anomalies/megadolichobasilar anomaly/Heterochromatin anomalies/Drosophila eye/developmental eye abnormalities/	Disease	8
Disease1108	MESH:D005128	eye diseases/	Disease	4
Disease1109	MESH:D005141	eyelid erythema/eyelid and lip/involuntary eyelid spasms/upper eyelid/superior eyelid/eyelid/eyelid motor abnormality/voluntary eyelid/	Disease	7
Disease1110	MESH:D005146	cerebral electroencephalographic asymmetry/	Disease	1
Disease1111	MESH:D005148	elastosis and hyalinosis/systemic elastosis/	Disease	2
Disease1112	MESH:D005150	hemi-sensory deficit/hemi-sensory deficits/	Disease	2
Disease1113	MESH:D005153	facial/facial motoneuron/Facial droop/	Disease	3
Disease1114	MESH:D005156	sphenopalatine ganglion/aberrant sphenopalatine ganglia/parasympathetic sphenopalatine ganglion/hemodynamic augmentation and sphenopalatine ganglion stimulation/	Disease	4
Disease1115	MESH:D005157	orofacial pain/facial pain/orofacial motor dysfunction/acute orofacial dysfunction/	Disease	4
Disease1116	MESH:D005158	facial paralysis/left facial paresis/facial paresis/facial palsy/Facial nerve paralysis/facial nerve palsy/left facial palsy/Peripheral type facial palsy/central type facial palsy/facial nerve palsies/ipsilateral central facial palsy/facial and tongue paralysis/paresis of left facial nerve/left central facial palsy/left upper motor neuron facial palsy/central facial nerve paralysis/facial never p…	Disease	35
Disease1117	MESH:D005166	Factor V Leiden and Factor II/systolic labile hypertension/	Disease	2
Disease1118	MESH:D005168	factor VII/Factors VII/Factor VII/'F7/'F7 A2/Deficiency of Factor VII/Congenital deficiency of factor VII/congenital factor VII deficiency/factor VII deficiency/congenital deficiency of factor VII/Factor VII deficiency/	Disease	11
Disease1119	MESH:D005171	haemorrhagic factors/trophic factors deficiency/factor X/haemostatic factors/haemorheologic factors/Nuclear Factor Erythroid 2-Related Factor/deficient factors/factor acetylhydrolase deficiency/haemostasis factors/factor B deficiency/factor abnormalities/factor deficiency/	Disease	12
Disease1120	MESH:D005173	thromboplastin/Factor XI hepatic synthesis/thromboplastin variability/partial thromboplastin/Factor XI deficiency/XI-deficient/Factor XI (FXI) deficiency/Kaolin partial thromboplastin/	Disease	16
Disease1121	MESH:D005175	congenital factor XII deficiency/HAF/factor XII-deficient/Hereditary deficiency of factor XII/coagulation factor abnormalities/	Disease	5
Disease1122	MESH:D005177	Factor XIII deficiency/	Disease	1
Disease1123	MESH:D005184	fallopian tube/glial tube/left fallopian tube/	Disease	3
Disease1124	MESH:D005185	fallopian tube cancers/	Disease	1
Disease1125	MESH:D005198	FBS/FBS VGVAPG/Fanconi syndrome/renal tubular dysfunction/vascular and tubular dysfunction/	Disease	8
Disease1126	MESH:D005199	FAC/Fanconi's anemia/Fanconi anemia/	Disease	6
Disease1127	MESH:D005207	impairment of skeletal muscle vascular/	Disease	1
Disease1128	MESH:D005208	fasciitis/	Disease	1
Disease1129	MESH:D005221	fatigue/Chalder Fatigue/poststroke fatigue/fatigue VAS/Fatigue syndrome/fatigue syndrome/fatigue 15/dyspnoea, fatigue/muscle fatigue/situ gastrocnemius fatigue/Central and Peripheral Fatigue/muscular fatigue/Qi deficiency syndrome were fatigue/unexplained fatigue/fatigue phenomenon/PROMIS fatigue/fatigue and anemia/VAS-Fatigue/	Disease	25
Disease1130	MESH:D005234	hepatic steatosis/macro vesicular steatosis/steatosis/cardiac steatosis/liver steatosis/nonalcoholic steatohepatitis/Cardiac steatosis/excessive cardiac steatosis/fatty liver disease/hypercholesterolemia and non‑alcoholic hepatic steatosis/fibrotic steatohepatitis/microvesicular steatosis/steatohepatitis/fatty liver diseases/macrovesicular steatosis/Hepatic Steatosis/Hepatic steatosis/microgoticu…	Disease	35
Disease1131	MESH:D005235	non-alcoholic steatohepatitis/diseases like non-alcoholic steatohepatitis/	Disease	6
Disease1132	MESH:D005254	cerebral angiography showed dolichoectatic aneurysms/Moringa oleifera show antidiabetic/HCM show systolic dysfunction/striatum showed enhanced neurodegeneration/Willis showed unilateral hypoplasia/deficits shows abnormalities/EHD3-deficient myocytes show increased sarcoplasmic reticulum/deficit showed MEP abnormalities/medullary lesions showed hemihyperthermia/corona radiata showed abnormalities …	Disease	10
Disease1133	MESH:D005266	femoral arterial/femoral arterial vascular/femoral artery denudation injury/femoral intima media thickness/	Disease	4
Disease1134	MESH:D005310	fetal alcohol syndrome/	Disease	2
Disease1135	MESH:D005311	Fetal hypoxia increases vulnerability of hypoxic-ischemic brain injury/fetal hypoxia/	Disease	1
Disease1136	MESH:D005313	intrauterine fetal death/	Disease	1
Disease1137	MESH:D005315	fetal abnormalities/placenta-fetal-vascular or fetal-visceral-vascular lesions/maternal versus fetal PGF deficiency/	Disease	3
Disease1138	MESH:D005316	distress syndrome/	Disease	1
Disease1139	MESH:D005317	maternal intrauterine infection/intrauterine viral infection/intrauterine growth retardation/intrauterine stress/intrauterine injury/	Disease	7
Disease1140	MESH:D005334	fever/central fever/neurogenic fevers/hyperthermia/Hyperthermia/hyperthermia increased infarct/decreased hyperthermia/fatal hyperthermia/hyperthermia (VH) death/ischemia-induced fever/hyperthermia, renal ischaemia/hyperthermia, rhabdoymyolysis/Sustained hyperthermia/brain hyperthermia/hyperglycaemia, hyperthermia/hyperglycaemia and pyrexia/Combating hyperthermia/postischemic hyperthermia/Hyperthe…	Disease	170
Disease1141	MESH:D005352	fibromuscular dysplasia/intracranial fibromuscular dysplasia/Fibromuscular dysplasia/Fibromuscular Dysplasia/Fibromuscular dyplasia/Fibromuscular dysplasias/paediatric fibromuscular dysplasia/fibromuscular dysplasias/	Disease	18
Disease1142	MESH:D005354	musculoaponeurotic fibrosarcoma/fibrosarcoma/fibrosarcoma 1/	Disease	4
Disease1143	MESH:D005355	cardiac fibrosis/excessive fibrosis deposition/atrial fibrosis/cardiovascular fibrosis/hypertension and cardiovascular fibrosis/myocardial fibrosis/renal fibrosis/Arterial or arteriolar fibrosis/arterial wall fibrosis/fibrosis or ischemic damage/perivascular fibrosis and myocardial fibrosis/Cardiac fibrosis/replacement fibrosis and perivascular fibrosis/Cardiac Fibrosis/interstitial fibrosis/tubu…	Disease	108
Disease1144	MESH:D005356	fibromyalgia/fibromyalgia pain/fibrositis/	Disease	8
Disease1145	MESH:D005359	MAS/ankle MAS/	Disease	39
Disease1146	MESH:D005383	tetrapolar finger rheoplethysmography/	Disease	1
Disease1147	MESH:D005402	atrioesophageal fistula/lesion of atrioesophageal fistula/arterial-venous fistula/fistula/fistulas/infrarenal aortocaval fistula/	Disease	7
Disease1148	MESH:D005490	focal cerebral ischaemia/focal ischaemic/Focal cerebral ischaemia/focal photothrombosis via the Rose Bengal/focal cerebral ischaemic/focal ischaemia/acute focal cerebral ischaemia/Focal ischaemia/focal hyperintensities/Focal Cerebral Ischaemia/focal cerebrocortical ischaemia/unilateral focal ischaemia/Focal vasculopathy/focal vasculopathy/Current focal ischaemia/	Disease	80
Disease1149	MESH:D005494	folic acid deficiency/isolated deficiency of folic acid/folic acid metabolism impairs/dietary deficiency of folic acid/Folic acid deficiency enhanced microglial/	Disease	6
Disease1150	MESH:D005497	follicular cysts/	Disease	1
Disease1151	MESH:D005517	Commercial toddler foods/Healthy Nordic Food/	Disease	2
Disease1152	MESH:D005530	foot deformities/	Disease	2
Disease1153	MESH:D005534	foot conditions/foot ischaemia/foot abnormalities/foot delay/left foot/foot motor sensory/	Disease	6
Disease1154	MESH:D005543	Systemic and forearm haemodynamic/	Disease	1
Disease1155	MESH:D005596	'Closeness'/	Disease	1
Disease1156	MESH:D005597	opener cardioplegia/hypokalemic open/actomyosin·ADP open/eyes open/	Disease	5
Disease1157	MESH:D005598	spontaneous rethrombosis/	Disease	1
Disease1158	MESH:D005600	fragility fractures/fragile bones/fragile X syndrome/fragile cardiac function/fragile cardiac function undergoing gastrointestinal/fragile heart/fragile/'Hyperintense Acute Injury Marker/osteoporosis and fragility fractures/fragility/bone fragility/Fragile X-associated tremor/Fragile X syndrome/fragile X/astrogliosis marker glial fibrillary acidic/Fragile/astroglia markers glial fibrillary acidic…	Disease	30
Disease1159	MESH:D005621	Friedreich's ataxia/Friedreich ataxia/Friedreich's Ataxia/Friedreich's Ataxia Research Alliance/FRDA/Friedreich's disease/	Disease	15
Disease1160	MESH:D005683	Klinikum Fulda gAG/	Disease	1
Disease1161	MESH:D005705	ischemic injury of the gallbladder/gallbladder-related disease/gallbladder disease/gall bladder diseases/gallbladder/gallbladder diseases/gall bladder disease/Heart-Gallbladder/Heart-Gallbladder acupuncture/	Disease	13
Disease1162	MESH:D005733	semisynthetic gangliosides/ganglioside GM1/	Disease	2
Disease1163	MESH:D005734	gangrene of extremities/limb gangrene/gangrene of the extremities/	Disease	3
Disease1164	MESH:D005756	chronic gastritis/gastritis/erosive gastritis/hemorrhagic gastritis/ischaemic gastritis/autoimmune gastritis/chronic superficial gastritis/	Disease	8
Disease1165	MESH:D005757	atrophic gastritis/chronic atrophic gastritis/	Disease	2
Disease1166	MESH:D005759	gastroenteritis/acute gastroenteritis/	Disease	5
Disease1167	MESH:D005764	gastric-acid/gastric acid/gastroesophageal reflux disease/GERD/gastroesophageal reflux/gastric acidity/gastroesophageal/intra-oesophageal Doppler/oesophageal Doppler/gastric acid secretion/Gastric Acid Secretion/	Disease	21
Disease1168	MESH:D005767	gastrointestinal/gastrointestinal (GI) disease/upper gastrointestinal/chronic gastrointestinal disorders/gastrointestinal endoscopy/gastrointestinal stress/gastrointestinal infection/A gastrointestinal infection/acute gastrointestinal/gastrointestinal benefits/Upper gastrointestinal/gastrointestinal discomfort/adverse gastrointestinal symptoms/gastrointestinal disorders/gastrointestinal symptoms/…	Disease	139
Disease1169	MESH:D005770	gastrointestinal tract/Acute Severe Gastrointestinal Tract/gastrointestinal cancer/upper gastrointestinal tract disorders/upper gastrointestinal tract endoscopy/upper-gastrointestinal tract/gastrointestinal tract cancers/gastrointestinal tract tumors/upper gastrointestinal tract/gastrointestinal malignancy/	Disease	40
Disease1170	MESH:D005776	Gaucher disease/noncerebral vascular/GD/neurological noncerebral/CCS-Noncerebral/glucocerebrosidase/Gaucher's disease/Glucocerebrosidase/Gaucher Disease/glucocerebrosidase deficiency/glucocerebrosidase (GCase) deficiency/Decreased glucocerebrosidase/placental glucocerebrosidase/enzyme glucocerebrosidase/glucocerebrosidase (GC) deficiency/Gaucher's-disease/insufficiency impairs β-glucocerebrosidas…	Disease	41
Disease1171	MESH:D005832	male type 2 diabetic/male migraineurs/male Zucker Diabetic Fatty/Male Faim2-deficient/male hemodialysis/Ischemic male Wistar rats/male cerebrovascular disease/male cerebral/male hypertensive/	Disease	10
Disease1172	MESH:D005862	Après avoir suscité de façon contrôlée des lésions cérébrales ischémiques chez des lapins/insuficiência cardíaca com fração de ejeção/uma desordem clínica caracterizada pelo depósito de agregados de fibrilas insolúveis/métodos de cardioimagem sejam compatíveis com o quadro de cardiomiopatia infiltrativa/avanços nos métodos de cardioimagem aliados/frequência dos polimorfismos genéticos da ECA em p…	Disease	4
Disease1173	MESH:D005871	Castleman disease/	Disease	1
Disease1174	MESH:D005879	TS/'entraîner une amélioration de la récupération/Tourette's syndrome/Tourette’s syndrome/Tourette syndrome/tourettism/GTS/pediatric AS, TS/Tourette disorder/Tourette Syndrome/	Disease	31
Disease1175	MESH:D005884	gingival hemorrhage/	Disease	1
Disease1176	MESH:D005891	gingivitis/	Disease	3
Disease1177	MESH:D005901	glaucoma/absence of glaucoma/Glaucoma/hypertension/glaucoma/	Disease	54
Disease1178	MESH:D005902	open-angle glaucoma/pigmentary defect/Primary Open-Angle Glaucoma/	Disease	6
Disease1179	MESH:D005909	epilepsy and glioblastoma/Glioblastoma/glioblastoma/Glioblastoma Model/glioblastoma multiforme/Glioblastoma multiforme/grade IV glioma/glioblastomas/malignant glioblastoma/astrocytoma/glioblastoma/brain tumor glioblastoma multiforme/glioblastomas multiforme/malignant glioblastomas/Glioblastoma Multiforme/mesenchymal glioblastoma/glioblastoma-/glioblastoma TICs/glioblastoma multiforme tumors/gliob…	Disease	86
Disease1180	MESH:D005910	neurodegeneration and glioma/glioma/Gliomas/gliomas/glioma tumor/Epilepsy in glioma/malignant glioma/malignant gliomas/Malignant gliomas/III-IV gliomas/III-IV glioma/IV glioma/grade III glioma/gliomas and ischaemic/C6 glioma/cerebral gliomas/glial tumors/GBM/Glioma/glioma tissue/cerebral spinal/Malignant glial tumors/WT gliomas/syngeneic intracranial malignant gliomas/9L gliomas/GL26 intracranial…	Disease	158
Disease1181	MESH:D005911	postinfarction gliosis/gliosis and cerebral hyperperfusion syndrome/gliosis/peri-infarct astrocytosis/Gliosis/fibrillary gliosis/astrocytosis, oligodendrocyte damage/Astrocytosis/ischemia-induced gliosis/astrocytosis/reactive gliosis/chronic gliosis/attenuated reactive astrocytosis/gliosis after ischemic injury/gliosis and neuroinflammation/neuronal loss and gliosis/periinfarct gliosis after perm…	Disease	88
Disease1182	MESH:D005918	glomangioma/glomus tumor/	Disease	2
Disease1183	MESH:D005921	glomerulonephritis/mesangial glomerulonephritis/	Disease	10
Disease1184	MESH:D005923	nondiabetic renal diseases/nondiabetic/nondiabetic atherothrombosis/diabetic versus nondiabetic/death than nondiabetic/Nondiabetic CHD/nondiabetic CKD/diabetic and nondiabetic/diabetic vs nondiabetic/nondiabetic older/focal segmental glomerulosclerosis/Focal segmental glomerulosclerosis/nondiabetic nephropathy/idiopathic focal segmental glomerulosclerosis/focal glomerulosclerosis/focal segmental …	Disease	19
Disease1185	MESH:D005935	alpha-thalassaemia/alpha-synucleinopathy/	Disease	3
Disease1186	MESH:D005955	glucose-6-phosphate dehydrogenase deficiency/deficiency of glucose/GPD/impaired glucose homeostasis/G6PD deficiency/alpha-thalassemia and G6PD deficiency/Cerebral Ischemic Rats Through Targeting Glucose 6-Phosphate Dehydrogenase/glioma glucose-6-phosphate dehydrogenase/	Disease	10
Disease1187	MESH:D006008	autosomal recessive glycogen storage disorder/glycogenosis type VII/glycogen storage disease/large artery atherosclerotic disease 0·/	Disease	4
Disease1188	MESH:D006009	Pompe disease/AMD/Pompe Disease/glycogenosis type 2/Type II NOS/deficiency of docosahexaenoic acid/Docosahexaenoic acid deficiency/Type II HBS/type II HBS deficiency/type II AT deficiency/type II AT deficiencies/AMD-like injury/AT type II deficiency/type II AT-deficient/docosahexaenoic acid retard neuroinflammation/	Disease	19
Disease1189	MESH:D006010	AGL/Debranching thoracic endovascular aortic repair/	Disease	4
Disease1190	MESH:D006012	McArdle's disease/McArdle/phosphorylase deficiency/	Disease	2
Disease1191	MESH:D006014	partial phosphofructokinase deficiency/Tarui disease/phosphofructokinase deficiency/	Disease	2
Disease1192	MESH:D006053	ipsilateral ischemic lesions/ipsilateral ischemic cerebral/ipsilateral ischemic/ipsilateral edema/ischemic ipsilateral/injury of the ipsilateral anterior corticospinal tract/ipsilateral cerebellar infarct/ipsilateral inferior/N23 latency abnormalities ipsilaterally to the lesion/Willis despite ipsilateral/ipsilateral ischaemic/ipsilateral cerebral ischemic lesions/	Disease	13
Disease1193	MESH:D006058	gonadal dysfunction/	Disease	1
Disease1194	MESH:D006059	gonadal dysgenesis/	Disease	1
Disease1195	MESH:D006073	gout and hyperuricaemia/gout attacks/	Disease	2
Disease1196	MESH:D006083	vascular restenosis/vascular injury restenosis model, AP deficiency/graft vasculopathy/	Disease	3
Disease1197	MESH:D006086	Users Versus Nonusers of Antihypertensives/Apixaban Versus Acetylsalicylic/ischemic versus hemorrhagic/ischaemic versus haemorrhagic/encephalopathy and neuropathy in graft versus host disease/NEW VERSUS OLD DRUGS/chronic hyperosmolality versus hyposmolality/Wisconsin solution versus Bretschneider's cardioplegic solution/atropine-pyridostigmine versus ipratropium bromide-pyridostigmine/ε2/ε3 versu…	Disease	23
Disease1198	MESH:D006099	granuloma/granulomas/	Disease	4
Disease1199	MESH:D006104	pseudotumoral lesions/	Disease	1
Disease1200	MESH:D006105	Chronic granulomatous meningitis/chronic granulomatous meningitis/Chronic Granulomatous Disease/Chronic granulomatous disease/	Disease	2
Disease1201	MESH:D006111	Graves' disease/pediatric graves disease/pediatric endocrinologists treat Graves disease/Graves disease/GRD/	Disease	8
Disease1202	MESH:D006130	vascular endothelial growth/neoplastic growth/haematoma growth/protein vascular endothelial growth factor receptor 2（VEGFR2）/HIF-1α and vascular endothelial growth/vascular endothelial growth factor benefitted cerebral ischemia/neuronal growth and neuroplasticity/hematoma growth/tumor growth delay/short stature/growth defects/Hematoma growth/aneurysm growth/growth retardation/hypoxia-inducible fa…	Disease	249
Disease1203	MESH:D006177	gynecomastia/neurophysiological abnormalities in adolescent Pten-deficient/	Disease	2
Disease1204	MESH:D006201	hair abnormality/	Disease	1
Disease1205	MESH:D006210	HSS T3 column/HSS/	Disease	9
Disease1206	MESH:D006211	PKAN/Abeta accumulation/astrogliosis and microglial accumulation/multisystemic accumulation of globotriaosylceramide/glucocerebroside accumulates/Hallervorden-Spatz syndrome/neurofilament accumulations/ipsilateral pallidal neurons/	Disease	9
Disease1207	MESH:D006212	hypertensive people/pneumoniae elementary bodies/pneumoniae purified elementary bodies/visual hallucination/People'/Chronic Stress for People With Aphasia/Weifang People'/visual hallucinations/ictal nonepileptic visual hallucinations/nonepileptic visual hallucinations/	Disease	10
Disease1208	MESH:D006223	CS/BRRS/CS-CPB/nonemergency CS-CPB/miRNA‑21‑CS/CS-induced atherosclerogenesis/CS-induced atherosclerosis/Cowden Syndrome/Cowden syndrome/CS-tDCS/CS ≥2/	Disease	76
Disease1209	MESH:D006230	radiographic and haemodynamic/hand dysfunction/HANDS/	Disease	3
Disease1210	MESH:D006232	mucositis and hand-foot syndrome/	Disease	1
Disease1211	MESH:D006258	neck trauma/aneurysm neck/head tumors/neck cancer/neck carcinoma/	Disease	7
Disease1212	MESH:D006259	head injury/head trauma/head injuries/superficial thrombophlevitis/traumatic head injury/acute traumatic head injury/isolated head injury/head traumas/acute head injury/craniocerebral trauma/acute head trauma/acute craniocerebral trauma/occipital lesions/occipital vertebral anastomosis/superficial hemianesthesia/medial occipital lesion/Pediatric abusive head trauma/craniocerebral injury/	Disease	162
Disease1213	MESH:D006261	headache/cephalalgia/hemicrania epileptica/Headache Society criteria/periorbital migraine/Nonvascular headache/orthostatic dysfunction/bilateral headache/periorbital edema/unilateral headache/Cephalalgia/unilateral headaches/	Disease	20
Disease1214	MESH:D006311	hearing deficit/Hearing disorders/hearing dysfunctions/hearing disorders/	Disease	4
Disease1215	MESH:D006312	bilateral hearing loss/	Disease	3
Disease1216	MESH:D006313	cortical deafness/	Disease	1
Disease1217	MESH:D006315	neural function defect/loss of optimal neural network architecture negatively impacts complex cerebral functioning/neural function deficit/neural functional deficiency/deficit of neural function/	Disease	7
Disease1218	MESH:D006317	acoustic trauma/	Disease	1
Disease1219	MESH:D006319	sudden sensorineural hearing loss/neural dysfunction/neural abnormalities/neural disease/sensorineural hearing loss/sensorineural deafness/sensorineural/infect neural glial/dysfunctional neural/deficiencies in neural/hMSCs neural involvement/Sensorineural hearing loss/neural deafness/neural disorders/ischaemic neural/epilepsy or sensorineural deafness/Arf-deficient neural/acute sensorineural hear…	Disease	49
Disease1220	MESH:D006322	cardiac vascular diseases/non-cardiac vascular diseases/Non-Cardiac Vascular Disease/cardiac vascular/cardiac and vascular oxidative stress/cardiac and vascular damage/cardiac and vascular disease/cardiac-cerebral vascular disease/cardiac vascularization/cardiac and vascular/hypoplastic cardiac and vascular/	Disease	14
Disease1221	MESH:D006323	cardiac arrest/Cardiac Arrest/Impaired Cerebral Autoregulation During Cardiopulmonary Bypass/postischaemic cardiac functional recovery following cardioplegic arrest and global cold ischaemia/asphyxial cardiac arrest/cardioplegic cardiac arrest/conditions of cardioplegic cardiac arrest/ischaemic cardioplegic arrest/Cardiac arrest/cardiac arrests/cold crystalloid cardioplegia gives satisfactory car…	Disease	145
Disease1222	MESH:D006327	conduction abnormalities/cardiac conduction function abnormalities/atrial-ventricular conduction/conduction defects/Block Ferroptosis/cardiac conduction abnormalities/deficiency blocked/	Disease	14
Disease1223	MESH:D006330	Congenital heart anomalies/congenital heart defects/Congenital Heart Defects/congenital heart defect/heart rate abnormalities/congenital heart anomalies/heart abnormalities/fetal heart rate abnormality/	Disease	18
Disease1224	MESH:D006331	heart disease/cardiac diseases/Brain-Heart Syndrome/brain-heart syndrome/congenital heart disease/heart diseases/ischaemic heart disease/Heart Disease/cardiac conditions/Hypertensive heart disease/heart disease [OR=/congenital cardiac lesions/cardiac valvulopathies/Asia Pacific Heart Rhythm Society/Australia/Cardiac Society of Australia/cardiac ischemic/cardiac valve disease/heart disorders/cardi…	Disease	1255
Disease1225	MESH:D006332	cardiac hypertrophy/heart hypertrophy/Aneurysm enlargement/Cardiac hypertrophy/atrial enlargement/hypertrophied heart/hypertrophied hearts/DWI lesion enlargement/cardiomegaly, alveolar oedema/Ventricular Enlargement/ventricular enlargement/cardiomegaly/ventricular enlargement trial/hypertrophied SHR hearts/radiogrpahic cardiomegaly/hypertensive cardiac hypertrophy/cardiac hypertrophy and dysfunct…	Disease	214
Disease1226	MESH:D006333	heart failure/chronic heart failure/Chronic heart failure/Heart Failure/Advanced Heart Failure/Heart failure/Congestive heart failure/acute left heart failure/acute heart failure/cardiac failure/congestive heart failure/cardiac heart failure/Acute Decompensated Heart Failure/Congestive Heart Failure/CHA2DS2-VASc (Congestive Heart Failure/cardiovascular death ± heart failure/heart failure-trial/Ob…	Disease	2590
Disease1227	MESH:D006335	heart injury/postischaemic heart injury/hypoxemic heart injury/	Disease	5
Disease1228	MESH:D006337	diastolic dysfunction/diastolic function/diastolic myocardial deformation/Diastolic Function/diastolic CHF/diastolic arterial/diastolic BP/ventricular diastolic function/ventricular diastolic involvement/diastolic stress echocardiography/diastolic impairment/diastolic myocardial dysfunction/diastolic BP ≥/Diastolic BPV/diastolic BP goal/brachial diastolic BP/central diastolic BP/late diastole/imp…	Disease	213
Disease1229	MESH:D006338	cardiac invasive hemodynamic/invasive cardiac/cardiac tumours/cardiac cell injury/cardiac pacemaker system/cardiac contractility in basal conditions/cardiac tumor/Malignant tumours of the heart/cardiac neoplasms/benign cardiac tumours/Tumour-bearing rats displayed cardiac dysfunction/heart failure via tumor/cardiac tumors/	Disease	13
Disease1230	MESH:D006341	cardiac rupture/	Disease	1
Disease1231	MESH:D006342	cardiac infarct/cardiac infarction/cardiac infarctions/	Disease	7
Disease1232	MESH:D006343	septal defect/interatrial septal defects/Atria septal defect/	Disease	3
Disease1233	MESH:D006344	atrial septal defect/atrial septal defects/atrial septal aneurysm/atrial septal aneurysms/Atrial Septal Defect/atrial septal aneurism/atrial lesion/atrial lesions/defect of atrial septum of the heart/Atrial and ventricular septal defects/heart atrial/atrial dysfunction/Atrial septal defect/ostium secundum atrial septal defect/inter-atrial septal aneurysm/PFO)±inter-atrial septal aneurysm/atrial s…	Disease	65
Disease1234	MESH:D006345	ventricular septal defects/interatrial septal abnormalities/ventricular septal defect/septal abnormalities/cardiac septal defects/	Disease	11
Disease1235	MESH:D006349	valvular heart disease/prosthetic valve dysfunction/Valvular Heart Disease/Valvular heart diseases/valvular disease/Bioprosthetic Heart Valves/Prior Surgical Valve Repair/valvular or ischaemic heart disease/valvular heart diseases/rheumatic valvular heart disease/Valvular heart disease/heart valve defects/valvular lesions/valvular insufficiency/valvular abnormalities/valvular diseases/valvular di…	Disease	106
Disease1236	MESH:D006362	gamma radiation lethality/nonmuscle myosin heavy chain type II A/Franklin'/	Disease	3
Disease1237	MESH:D006391	hemangioma/cherry angioma/Facial angioma/choroidal angioma/Angioma Alliance Scientific Advisory board/parietal cryptic angiomas/cerebral angioma/facial angiomas/angiomas/hemangiomas/retinal angiomas/angioma/	Disease	10
Disease1238	MESH:D006392	Cavernous Angiomas/Brain cavernous angiomas/cavernous sinus hemangiomas/cavernous angioma/cavernous angiomas/Aggressive Cavernous Angioma Disease/Cavernous angioma/left temporal-parietal cavernous angioma/Cavernous angiomas/cavernoma, cavernous hemangioma/skin cavernous hemangioma/Cavernous Angioma Following Botulinum/	Disease	11
Disease1239	MESH:D006393	hemangiopericytoma/	Disease	1
Disease1240	MESH:D006394	angiosarcoma/Metastatic Angiosarcoma/Angiosarcoma/	Disease	2
Disease1241	MESH:D006402	hematologic abnormalities/Hematologic disorders/STH-2 blood cardioplegia/blood versus crystalloid cardioplegia/hematologic and renal conditions/blood cardioplegia/Qi-deficienty and Blood-stasis syndrome/blood-stasis syndrome/hematological disorders/hematological disorder/gynecopathy, stasis blood pain syndrome/blood stasis syndrome/blood abnormalities/Cold blood versus crystalloid cardioplegia/Co…	Disease	126
Disease1242	MESH:D006406	hematoma/Hematoma/Surgical hematoma/hematoma enlargement/hematoma enlargement of AICH/hematoma and edema/Hematoma volume/hematomas/hematoma volume, hematoma enlargement/hematoma volume and hematoma enlargement/hematoma volume/hematoma volume and hematoma/parenchymal hematoma type II/parenchymal hematoma/hematoma volumes/small hematoma/larger hematoma volume/brain hematoma/hematoma resolution and …	Disease	164
Disease1243	MESH:D006408	subdural haematomas/subdural haematoma/subdural hematoma/intraspinal subdural hematoma/acute traumatic subdural hematoma/unilateral subdural hematoma/bilateral subdural hematomas/traumatic subdural hematoma/	Disease	22
Disease1244	MESH:D006417	hematuria/proteinuria and hematuria/absence of hematuria/dysmorphic hematuria/	Disease	9
Disease1245	MESH:D006423	homonymous hemianopia/hemianopia/ictal hemianopia/Homonymous hemianopia/sudden-onset left homonymous hemianopia/left homonymous hemianopia/lateral hemianopia/hemianopia or blindness/hemiplegia and hemianopsia/left superior quadrant hemianopia/hemianopsia/homonymous hemianopsia/left hemianopsia/homonymous hemianopias/scotoma, hemianopia/bitemporal abnormalities/hemianopsia and mental dysfunction/h…	Disease	54
Disease1246	MESH:D006425	acute hemic/	Disease	1
Disease1247	MESH:D006429	hemiplegia/hemiplegia, paraplegia/spastic hemiplegia/stroke hemiplegia/left hemiplegia/unilateral hemiplegia/acute hemiplegia/total hemiplegia/Hemiplegia/ischaemic stroke and hemiplegia/Hemiplegia of sudden/sensorimotor dysfunctions and hemiplegia/left complete hemiplegia/cortical hemiplegia/Chronic hemiplegia/chronic spastic hemiplegia/infantile hemiplegia/congenital hemiplegia/Quality of Life i…	Disease	205
Disease1248	MESH:D006432	hemochromatosis/hereditary hemochromatosis/Hemochromatosis/Hereditary hemochromatosis/HH/hemochromatosis-/	Disease	15
Disease1249	MESH:D006445	hemoglobin disorders/systemic arterial hemoglobin saturation/	Disease	2
Disease1250	MESH:D006450	SC/SC disease/rTMS+SC/Haemoglobin SC disease/	Disease	9
Disease1251	MESH:D006453	hemoglobinopathies/hemoglobinopathy/Curing Hemoglobinopathies/Hemoglobinopathies/hemoglobinopathy SC/inherited hemoglobinopathy/	Disease	11
Disease1252	MESH:D006457	paroxysmal nocturnal hemoglobinuria/	Disease	3
Disease1253	MESH:D006461	haemolysis/Chronic hemolysis/hemolysis/fatal hemolysis/linked hemolysis/decrease hemolysis/Hyponatremic crisis/decreased hemolysis/excessive intravascular hemolysis/chronic hemolysis/intravascular hemolysis/thrombotic crisis/ongoing haemolytic anaemia/chronic haemolytic anaemia, dactylitis/painful crisis/ongoing intravascular hemolysis/haemolytic anaemia/	Disease	33
Disease1254	MESH:D006463	uremic syndrome/uremic/uremic encephalopathy/hemolytic uremic syndrome/thrombotic occlusion of silicone rubber arteriovenous cannulae in uremic/Tryptophan-Derived Uremic Toxins/Complement-Mediated Hemolytic Uremic Syndrome/Hemolytic uremic syndrome/	Disease	12
Disease1255	MESH:D006467	hemophilia/hemophilia and blindness/hemophilia A/	Disease	5
Disease1256	MESH:D006469	Hemoptysis and hemorrhagic/hemoptysis/	Disease	2
Disease1257	MESH:D006470	hemorrhagic/Serious extracranial hemorrhage/gastrointestinal bleeding/15 hemorrhagic/hemorrhagic tendency/thrombotic or hemorrhagic/hemorrhagic and nonhemorrhagic RCVS/Thrombolysis-Induced Hemorrhage/hemorrhagic conditions/Hemorrhagic/lesser hemorrhagic/hyperacute hemorrhage/acute hemorrhagic/hemorrhagic disease/gastric bleeding/hemorrhagic and ischaemic/systemic hemorrhage/Acute Hemorrhagic/Prim…	Disease	426
Disease1258	MESH:D006471	hemorrhagic stroke and gastrointestinal/gastrointestinal hemorrhages/gastrointestinal haemorrhages/gastrointestinal hemorrhage/hematochezia/upper gastrointestinal haemorrhage/upper gastrointestinal hemorrhage/gastrointestinal tract hemorrhage/gastrointestinal haemorrhage/iron deficiency anaemia, gastrointestinal haemorrhage/Gastrointestinal Hemorrhage/intracranial or gastrointestinal hemorrhage/	Disease	30
Disease1259	MESH:D006473	Nonsteroidal Antiinflammatory Drugs and Postpartum Hypertension/postpartum hypertension/postpartum angiopathy/hypertensive postpartum/postpartum hemorrhage/postpartum/postpartum dKO/Postpartum cerebellar infarction and haemolysis/cerebellar hemorrhage in postpartum/postpartum brain hemorrhage/healthy postpartum/postpartum CKO/postpartum women/	Disease	15
Disease1260	MESH:D006474	hemorrhagic disorders/haemorrhagic conditions/hemorrhagic disorder/hemorrhagic diathesis/haemorrhagic disorders/haemorrhagic diathesis/	Disease	7
Disease1261	MESH:D006475	Vulnerable Newborn Brain/newborn oligodendrocytes/newborn death/newborn GFRalpha1-deficient/newborn Notch3-deficient/newborn NPCs/decreased newborn cell death after ischemia/	Disease	7
Disease1262	MESH:D006480	hemorrhagic fever syndromes/hemorrhagic fever/	Disease	2
Disease1263	MESH:D006482	viral hemorrhagic fevers/	Disease	1
Disease1264	MESH:D006483	ischaemic, haemorrhagic/haemorrhagic/haemorrhagic and ischaemic/haemorrhagic/ischaemic/ischaemic and haemorrhagic/ischaemic or haemorrhagic/haemorrhage/ischaemia or haemorrhage/serious haemorrhage/haemorrhagic acute/systemic haemorrhage/suprachoroidal haemorrhage/GI haemorrhage/extracranial haemorrhage', 'local haemorrhage/ventilator-dependency and septicaemia/ischaemia and haemorrhage/haemorrhag…	Disease	87
Disease1265	MESH:D006484	hemorrhoids/	Disease	4
Disease1266	MESH:D006486	hemosiderosis/	Disease	1
Disease1267	MESH:D006501	Type A hepatic encephalopathy/hepatic encephalopathy/Hepatic encephalopathy/Tau signifies ongoing hepatic encephalopathy/	Disease	9
Disease1268	MESH:D006502	hepatic-vein thrombosis/Budd-Chiari syndrome/Budd- Chiari syndrome/	Disease	2
Disease1269	MESH:D006504	semiannual sinusoidal/Sinusoidal Transcranial Direct Current Versus Galvanic Vestibular/	Disease	2
Disease1270	MESH:D006505	hepatic dysfunction/Hepatic or renal disease/hepatic lipid accumulation/Hepatic lipid accumulation/hepatic disease/acute hepatitis/hepatitis/hepatic or renal disease/hepatic impairment/renal or hepatic impairment/Hepatic or Renal Disease/hepatic injury/hepatic disorders/hepatitis A/hepatic gluconeogenic/hepatic insulin/AMPK recapitulates hepatic lipid accumulation/hepatic mIndy/	Disease	57
Disease1271	MESH:D006509	hepatitis B/hepatitis B virus infection/HBV/HBV infection/hepatitis virus/hepatitis B virus/Chronic hepatitis B virus infection/Hepatitis B/chronic HBV infection/	Disease	14
Disease1272	MESH:D006519	chronic alcoholism/Chronic alcoholism/	Disease	4
Disease1273	MESH:D006521	chronic hepatitis/chronic hepatic disease/chronic active hepatitis/	Disease	5
Disease1274	MESH:D006525	Viral hepatitis/	Disease	1
Disease1275	MESH:D006526	hepatitis C virus/hepatitis C/PT/Hepatitis C infection/HCV infection/HIV-hepatitis C virus/Hepatitis C Virus-Associated Extrahepatic/chronic hepatitis C virus/HCV/Hepatitis C virus/	Disease	15
Disease1276	MESH:D006527	Wilson's disease/hepatocerebral degeneration/Kinnier Wilson/WD/Magnolia officinalis Rehder et Wilson/Wilson disease/WD injury/left lenticular hemorrhage/	Disease	17
Disease1277	MESH:D006528	hepatocellular carcinoma/hepatoma HEPG2/cirrhosis and hepatocellular cancer/liver impairment/hepatocellular carcinomas/liver tumors/advanced hepatocellular carcinoma/benign liver tumours/liver cancer/hepatoma/hepatocellular hypertrophy/hepatocellular death/arthritis and hepatoma/hepatocellular carcinoma via vascular endothelial/Hepatocellular carcinoma/hepatocellular injury/Hepatocellular Carcino…	Disease	43
Disease1278	MESH:D006529	hepatomegaly/Hepatomegaly/cardiac enlargement/liver enlargement/extensive hepatomegaly/	Disease	11
Disease1279	MESH:D006530	hepatorenal syndrome/hepatorenal functions/hepatorenal toxicity/	Disease	3
Disease1280	MESH:D006547	parastomal hernia/	Disease	1
Disease1281	MESH:D006548	HCD/HCD‑/	Disease	4
Disease1282	MESH:D006551	esophageal hiatal hernia/	Disease	1
Disease1283	MESH:D006555	ventral mesencephalon/ventral extrastriate visual cortex/ventral striatum/ventral midline glial/ventral tegmental area of Nurr1-deficient/Drosophila ventral lateral neurons/unilateral ventral capsule/ventral striatum (VC/VS) deep brain/cervical ventral horn motoneurons/ventral posterior medial/	Disease	13
Disease1284	MESH:D006620	hip fracture/hip fractures/Hip fractures/Hip fracture/Hip Fractures/hip fragility fractures/	Disease	10
Disease1285	MESH:D006623	Clinacanthus nutans Lindau/von Hippel-Lindau disease/von Hippel-Lindau (VHL) disease/VHL disease/VHL/von Hippel-Lindau/von Hippel-Lindau syndrome/von Hippel-Lindau (VHL) syndrome/VHL syndrome/phaeochromocytomas in VHL/von Hippel-Lindau disease-associated renal cysts/Von Hippel-Lindau (VHL) disease/VHL gene deficiency/VHL disease-associated hemangioblastomas/VHL disease-associated tumors/Sporadic …	Disease	56
Disease1286	MESH:D006627	MGC/MGC-RGD/Hirschsprung's disease/Hirschsprung disease/	Disease	3
Disease1287	MESH:D006646	≥15 letters/Langerhans histiocytosis/	Disease	2
Disease1288	MESH:D006679	anti-HIV Drugs/HIV-Positive/Anti-HIV Drugs/HIV-positive/HIV-positive men/HIV-1 positive/HTLV-II seropositivity/pneumoniae seropositivity/HIV seropositivity/	Disease	16
Disease1289	MESH:D006689	hypercholesterolaemia and predominant hypertriglyceridaemia/Hodgkin's disease/Hodgkin's lymphoma/depletion syndrome/	Disease	4
Disease1290	MESH:D006712	CBS/homocystinuria/CBS deficiency/Homocystinuria/deficiencies of cystathionine B synthase/cerebral ischemia via CBS/Deficiency in cystathionine beta synthase/CBS-deficient/cystathionine beta-synthase deficiency/cystathionine beta-synthase (CBS) deficiency/classic homocystinuria/renal CBS/kidney CBS/CBS-E/	Disease	45
Disease1291	MESH:D006725	Ancylostoma caninum hookworms/	Disease	1
Disease1292	MESH:D006732	Horner's Syndrome/Horner's syndrome/renal sympathetic denervation/ipsilateral Horner syndrome/sympathetic ganglia/Horner syndrome/Horner'/sympathetic neurocirculatory failure and cardiac sympathetic denervation/left Horner's syndrome/postganglionic sympathetic neurons/Painful Horner's syndrome/painful Horner's syndrome/Horner Syndrome/acute Horner syndrome/left Horner syndrome/ipsilateral Horner/…	Disease	24
Disease1293	MESH:D006734	healthy conscious euvolaemic horses/	Disease	1
Disease1294	MESH:D006800	HTLV-infected/	Disease	1
Disease1295	MESH:D006816	Huntington disease/HD/Huntington's disease/Huntington's diseases/Huntington´s diseases/HD-associated cardiomyopathy/haemodialysis (HD)/Huntington'/non-HD/Huntington’s chorea/Huntington’/Huntington's Chorea/S-HD/Na-HD/UF-HD/Huntington's chorea/remacemide for epilepsy and Huntington's disease/hemodialysis (HD) decreases myocardial contractility/UF+HD/H-Ca dialysate UF+HD/Huntington/akinetic rigid s…	Disease	228
Disease1296	MESH:D006819	hyaline deposits/hyaline degeneration of the media/	Disease	2
Disease1297	MESH:D006832	hemispheric atrophy/cerebral hemisphere/hemispheric edema/large hemispheric ischemic lesions/contralateral cerebral hemispheres/hemisphere injury/cerebral hemispheres/ischaemic brain hemispheres/ischaemic and non-ischaemic hemispheres/comparison of ischaemic and non-ischaemic hemispheres/ischaemic hemisphere/edema of the ischemic hemispheres/ischaemic cerebral hemisphere after cerebral ischaemia/…	Disease	30
Disease1298	MESH:D006849	hydrocephalus/ventriculomegaly/hydrocephaly/Hydrocephalus/acute hydrocephalus/cranial nerve lesions hydrocephalus/Communicating hydrocephalus/hydrocephalus and edema/Hydrocephalus and tissue edema/posthemorrhagic hydrocephalus/aqueductal stenosis/	Disease	67
Disease1299	MESH:D006850	Normal Pressure Hydrocephalus/Idiopathic NPH/	Disease	1
Disease1300	MESH:D006929	excess aldosterone secretion/hyperaldosteronism/Primary aldosteronism/secondary hyperaldosteronism/renin–angiotensin–aldosterone/renin–angiotensin–aldosterone system/Aldosterone-Producing Adenoma/anhedonic symptoms of hyperaldosteronism/Cardiac aldosterone/cardiac aldosterone/cardiac aldosterone synthesis/cardiovascular aldosterone synthesis/increases cardiovascular aldosterone synthesis/WT-aldos…	Disease	17
Disease1301	MESH:D006930	hyperalgesia/Cerebral Ischemia-Induced Mechanical Allodynia/cutaneous hyperalgesia/cutaneous allodynia/inflammatory hyperalgesia/inflammatory mechanical hyperalgesia/Hyperalgesia/ameliorating hyperalgesia/thermal hyperalgesia/hypotension and hyperalgesia/Global Cerebral Ischemia-Induced Mechanical Allodynia/Tactile allodynia/tactile allodynia/Cold hyperalgesia/	Disease	17
Disease1302	MESH:D006932	Hyperbilirubinemia modulates myocardial function/hyperbilirubinemia/	Disease	1
Disease1303	MESH:D006934	hypercalcemia/malignant hypercalcemia/	Disease	3
Disease1304	MESH:D006935	hypercapnia/neonatal hypercapnia/hypercapnia or hypercapnia plus hypoxia/hypercapnia and hypoxia/tachycardia, hypercapnia/hypoxia and hypercapnia/hypercapnia, tachycardia/arterial hypercapnia/Transient hypercapnia/brief hypercapnia/hypercapnia and hypotension/	Disease	19
Disease1305	MESH:D006937	hypercholesterolemia/hypercholesteremia/hypercholesterolemia-impaired heart/hypercholesterolemia and cerebrovascular disease/dementia, hypercholesterolemia/premature CHD and hypercholesterolemia/hypercholesterolemia status/hypercholesterolemia, diabetes/hypercholesterolemias/Hypercholesterolemia/hypertension, hypercholesterolemia/hypercholesterolemia, hypertrigliceridemia/hypertension, diabetes a…	Disease	188
Disease1306	MESH:D006938	Cognard type IIa/hyper-LDL cholesterolemia/	Disease	2
Disease1307	MESH:D006939	cannabinoid hyperemesis syndrome/hyperemesis/	Disease	2
Disease1308	MESH:D006940	hyperemia/hyperemia index/hyperemia peripheral arterial tonometry/mucosal engorgement/postischemic hyperemia/long-lasting coronary hyperemia/postprandial splanchnic hyperemia/hyperemia and edema/"hyperemia/postocclusive hyperemia/Postocclusive hyperemia/cortical hyperemia/Cortical hyperemia/cerebral hyperemia/Coronary Reactive Hyperemia/Coronary reactive hyperemia/functional hyperemia/	Disease	26
Disease1309	MESH:D006943	Hyperglycemia/hyperglycemia/hyperglycemia and insulin deficiency/non-ketotic hyperglycemia/hyperglycemia and hypoinsulinemia/chronic hyperglycemia/hyperglycemia and cardiovascular/postprandial hyperglycemia/hyperglycemia and hyperlipidemia/hyperglycemia in type 2 diabetes/Stroke Hyperglycemia Insulin Network Effort (SHINE) trial/Stroke Hyperglycemia Insulin Network Effort/hyperglycemia increased/…	Disease	211
Disease1310	MESH:D006944	hyperglycemic/Anti-hyperglycemic/hyperglycemic condition/hyperosmolar solutes/hyperosmolar/hyperglycemic conditions/anti-hyperglycemic drugs/Hyperglycemic/hyperglycemic hyperosmolar nonketotic/hyperosmolar hyperglycemic nonketotic/hyperosmolar coma/hyperosmolar solutions/equal hyperosmolarity/hyperglycemic db/hyperosmolar conditions/hyperosmolarity-induced oxidative stress/hyperglycemic ischemic …	Disease	35
Disease1311	MESH:D006945	hyperhidrosis/compensatory hyperhidrosis/hyperhidrosis, diabetes/Contralateral hyperhidrosis/contralateral hyperhidrosis/palmar hyperhidrosis and facial/Contralateral hyperhidrosis after cerebral infarction/Bilateral hyperhidrosis/Hyperhidrosis/hyperhidrosis in hemiparetic/Unilateral hyperhidrosis after cerebral infarction/Unilateral hyperhidrosis/unilateral hyperhidrosis/	Disease	11
Disease1312	MESH:D006946	postprandial hyperinsulinemia/hyperinsulinemia/Hyperinsulinemia/various diseases like hyperinsulinemia/hyperglycemia and hyperinsulinemia/hyperglycaemia and hyperinsulinaemia/hyperinsulinaemia/hyperinsulinemia in Type 2/euglycemic hyperinsulinemia/chronic hyperinsulinemia/hypercortisolemia or hyperinsulinemia/Obesity and hyperinsulinemia/Compensatory hypertrophy/Hyperinsulinism/chronic hyperinsul…	Disease	43
Disease1313	MESH:D006947	Hyperkalemia/hyperkalemia/hyperkalemia etc/	Disease	25
Disease1314	MESH:D006948	hyperkinesia/hyperkinetic movement disorder/RAAS hyperactivity decreases hypertension/sympathetic hyperactivity/hyperkinetic movements/hyperactivity disorder/hyperkinetic movement disorders/Myoclonic hyperkinesia/hyperactivity syndrome/hyperkinetic and hypokinetic movement disorders/hyperactive gastrocnemius/sympathetic hyperactivities/	Disease	14
Disease1315	MESH:D006949	Hypertension and hyperlipidemia/hyperlipidemia/Hyperlipidemia/hyperlipidemia, diabetes/hyperlipidemia and cardiovascular/hyperlipidemia and hypertension/diabetes and hyperlipidemia/zebrafish hyperlipidemia/hypertension, hyperlipidemia/hyperlipidemias/hyperlipidemia and obesity/hyperlipemia/diabetes, hyperlipidemia/HyperLp(a)lipidemia/hyperLp(a)lipidemia/Nonfasting hyperlipidemia/hypertension and …	Disease	251
Disease1316	MESH:D006950	combined hyperlipidemia/familial combined hyperlipidemia/FCHL/	Disease	4
Disease1317	MESH:D006951	hyperlipoproteinemia/familial hyperlipoproteinemia/	Disease	7
Disease1318	MESH:D006952	type III hyperlipoproteinemia/Type III hyperlipoproteinemia/	Disease	2
Disease1319	MESH:D006955	sustained hypernatremia/hypernatremia/	Disease	8
Disease1320	MESH:D006961	hyperparathyroidism/atrophy and hyperparathyroidism/osteoporosis and hyperparathyroidism/	Disease	5
Disease1321	MESH:D006962	secondary hyperparathyroidism/Secondary hyperparathyroidism/hyperparathyroidism secondary/	Disease	5
Disease1322	MESH:D006963	endovascular thrombectomy was confirmed over systemic thrombolysis/cognitive dysfunction over half/hyperglycaemia over 155 mg/hyperphagia/hyperphagia rather/LMO4-deficient PVH neurons accounts for hyperphagia/hyperphagia-induced obesity/superiority over systemic thrombolysis/Hyperphagia/hyperphagia and obesity/thrombosis over atherosclerotic/blood over crystalloid cardioplegia/subcutaneous edema …	Disease	18
Disease1323	MESH:D006965	hyperplasia/Hyperplasia/hyperplasia of vascular/neointimal hyperplasia and lipid accumulation/neointimal hyperplasia/hyperplasia of the arterial/familial somatomammotroph hyperplasia/somatomammotroph hyperplasia/Neointimal hyperplasia/hyperplasia and neoplasia/bilateral hyperplasia/	Disease	38
Disease1324	MESH:D006966	hyperprolactinaemia/hyperprolactinemia/	Disease	4
Disease1325	MESH:D006967	hypersensitivity/hypersensitivity syndrome/"hypersensitive/cutaneous hypersensitivity/hypersensitivity reactions/DNaseI hypersensitive/hypersensitivities/	Disease	28
Disease1326	MESH:D006968	Delayed hypersensitivity/Delayed cerebral ischaemia/delayed cerebral ischaemia/delayed-type hypersensitivity/delayed thrombolysis/CEA delay/endovascular delays/Delayed thrombolysis/delayed thrombectomy/thrombolysis delays is multifactorial/Delayed Endovascular Thrombectomy/	Disease	12
Disease1327	MESH:D006969	Microglia-Mediated Neuroinflammation/longitudinal mediators/angiotensin II-mediated endothelial dysfunction/impairment of NO-mediated cerebral vasodilatation/proinflammatory leukotriene lipid mediators/dextran receptor–mediated endocytosis/AMPKα/SIRT1-Mediated PGC-1α/ERRα Axis/inflammatory-mediated encephalopathy/6-mediated oligodendrogliopathy/ATP-mediated oligodendrogliopathy/I-hypersensitive/A…	Disease	34
Disease1328	MESH:D006970	hypersomnia/Hypersomnia/essential hypersomnia/Essential hypersomnia/organic hypersomnia/disorders of excess or deficiency/	Disease	11
Disease1329	MESH:D006971	secondary hypersplenism/chronic hypersplenism/	Disease	2
Disease1330	MESH:D006972	hypertelorism/	Disease	2
Disease1331	MESH:D006973	hypertension/Midlife hypertension/hypertensive/acute hypertension/adult hypertensive/dyslipidaemia, hypertension/Hypertensive/Hypertension, Anaemia/hypertension or dyslipidaemia/'hypertension/hypertensive crisis/absence of hypertension/hypertension and diabetes/hyperlipidaemia, hypertension/hypertensive pediatric/pediatric hypertensive/hypertensives/diabetes and hypertension/less often hypertensi…	Disease	2570
Disease1332	MESH:D006974	malignant hypertension/Malignant hypertension/malignant phase hypertension/malignant hypertension antihypertensive/Malignant hypertension still/malignant hypertensive/malignant hypertensive crisis/	Disease	29
Disease1333	MESH:D006975	portal thrombosis/portal hypertension/	Disease	4
Disease1334	MESH:D006976	pulmonary hypertension/Precapillay Pulmonary Hypertension/hypoxic pulmonary hypertension/Nitroglycerin Versus Milrinone for Perioperative Management of Pulmonary Hypertension/PHT/systemic and pulmonary hypertension/SERCA2a Ameliorates Chronic Post-Capillary Pulmonary Hypertension/Pulmonary hypertension/Severe pulmonary hypertension/acute pulmonary hypertension/II pulmonary hypertension/	Disease	92
Disease1335	MESH:D006977	Hypertension-Induced Renal Damage/hypertension-induced renal damage/Hypertension Abnormal renal/Renal hypertension/hypertension and renal/hypertension, abnormal renal/Hypertension, Abnormal renal/hypertension, renal disease/renal hypertensive/hypertension and cardiovascular and renal disease/renal vascular hypertension/renal hypertension/renal haemodynamics in hypertensive/hypertensive renal dise…	Disease	36
Disease1336	MESH:D006978	secondary hypertension and normal renovascular anatomy/renovascular hypertensive/atherosclerotic renovascular hypertension/Renovascular hypertension/renovascular stenosis/renovascular disease/renovascular/renovascular hypertension/Renovascular hypertensive/chronic renovascular hypertension/	Disease	25
Disease1337	MESH:D006980	Hypothyroidism, Hyperthyroidism/hyperthyroidism/young hyperthyroidism/Hyperthyroidism/hyperthyroidism defined/isolate hyperthyroidism/hypoxia, hyperthyroidism/hyperthyroidisms/hyperthyroid/hyperthyroid heart/tachycardia in hyperthyroidism/neoplasms and hyperthyroidism/hyperthyroid SHR/hypo or hyperthyroidism/hyperthyroidism and cardiomyopathy/anti-hyperthyroidal/hyperthyroidal/hyperthyroidism plu…	Disease	28
Disease1338	MESH:D006983	hypertrichosis/hypertrichosis and facial dysmorphism/	Disease	5
Disease1339	MESH:D006985	hyperventilation/nervous hyperventilation/	Disease	4
Disease1340	MESH:D006986	hypervitaminosis A syndrome/	Disease	1
Disease1341	MESH:D006987	hypesthesia/hypoesthesia/numbness of extremities/left hypesthesia/deficiency reduces microglial ROS/lesion-hypoesthesia/Facial Tactile Hypesthesia/limb thermal hypesthesia and hypoalgesia/pain hypesthesia/facial tactile hypesthesia/hypalgesia and hypesthesia/tactile hypoesthesia/cold hypoesthesia/facial numbness/left hemibody hypoesthesia/leg hypoesthesia/unilateral hypoesthesia/numbness of the l…	Disease	21
Disease1342	MESH:D006988	hyphema/	Disease	1
Disease1343	MESH:D006994	hyporeninemic severe hypertension/	Disease	1
Disease1344	MESH:D006995	hypobetalipoproteinemia/	Disease	1
Disease1345	MESH:D006996	hypocalcemia/ionized hypocalcemia/initial hypocalcemia/	Disease	6
Disease1346	MESH:D007003	hypoglycemia/postprandial glucose/hypoglycemia episodes/hypoglycemia and adverse neurovascular/postprandial hyperglycaemia/Hypoglycemia/hypoglycemia and hyperbilirubinemia/hypoglycemia than sulfonylurea/hypoglycemia injury/Severe hypoglycemia/postprandial hypotension/Postprandial hypotension/postprandial systolic/haemorrhage or hypoglycemia/neonatal hypoglycemia/serious hypoglycemia/hypoglycemia-…	Disease	79
Disease1347	MESH:D007006	hypogonadism/Hypogonadism/Idiopathic Hypogonadotropic Hypogonadism/idiopathic hypogonadotropic hypogonadism/IHH/hypergonadotropic hypogonadism/hyperlipidaemia, hypogonadism/hypogonadotropic hypogonadism/	Disease	15
Disease1348	MESH:D007007	hypohidrosis/hypohidrosis and corpora angiokeratomas/neuropathy, hypohidrosis/acroparesthesias, hypohidrosis/hypo-anhidrosis/hypohidrosis/anhidrosis/facial anhidrosis/	Disease	10
Disease1349	MESH:D007008	hypokalemia/Hypokalemia/hypokalemia and hyperkalemia/particularly hypokalemia/chronic hypokalemia/hypertension and hypokalemia/renal dysfunction or hypokalemia/Chronic hypokalemia/	Disease	25
Disease1350	MESH:D007010	Hyponatremia in Acute Stroke/Hyponatremia/hyponatremia/hypovolemic hyponatremia/euvolemic hyponatremia/hypoglycaemia and hyponatremia/Posterior Reversible Encephalopathy Secondary to Hyponatremia/hypokalemia or hyponatremia/Euvolemic hyponatremia/Hyponatremia and hyperkalemia/hyponatremia and hyperkalemia/Severe hyponatremia/hyponatremia increases/depletional hyponatremia/	Disease	28
Disease1351	MESH:D007011	hypoparathyroidism/deficiency, hypoparathyroidism/Hypoparathyroidism/dementia, hypoparathyroidism/	Disease	5
Disease1352	MESH:D007015	pyridoxal 5'-phosphate deficiency/	Disease	1
Disease1353	MESH:D007018	Sheehan syndrome/Hypopituitarism in Neurocritical/hypopituitarism/pituitary insufficiencies/panhypopituitarism/	Disease	6
Disease1354	MESH:D007019	hypoproteinemia/	Disease	1
Disease1355	MESH:D007020	gastropathy and hypoprothrombinemia/hypoprothrombinemia/Factor II/prothrombin defect/II deficiency/HC II deficiency type II/prothrombin-deficient/haemostatic factor genes:Factor II/Prothrombin 20209C>T/	Disease	7
Disease1356	MESH:D007022	arterial hypotension/hypotension/spinal hypotension/Spinal hypotension/intradialytic hypotension/Blood Pressure Goal Achievement/Hypotension and ischaemic/hypertension and hypotension/systemic hypotension/intra-dialysis hypotension/Anglo-Scandinavian Cardiac Outcomes Trial Blood Pressure Lowering Arm/hyperdynamic hypotension/Anglo-Scandinavian Cardiac Outcomes Trial-Blood Pressure Lowering Arm/hy…	Disease	91
Disease1357	MESH:D007024	orthostatic hypotension/postural hypotension/Orthostatic hypotension/Supine Hypertension Complicating Neurogenic Orthostatic Hypotension/Neurogenic orthostatic hypotension/Postural hypotension/neurogenic orthostatic hypotension/orthostatic hypotension and postprandial hypotension/neurogenic orthostatic hypotension syndromes/senile orthostatic hypotension/Lewy body neurogenic orthostatic hypotensi…	Disease	54
Disease1358	MESH:D007027	hypothalamic/hypothalamic-pituitary-adrenal/hypothalamic-pituitary-adrenal axis/lateral hypothalamic/paraventricular hypothalamic neuronal/hypothalamic injury/limbic-hypothalamic-pituitary-adrenal axis/hypothalamic neuronal/hypothalamic damage/hypothalamic infarction/Hypothalamic damage/ischemia where hypothalamic damage/Hypothalamic damage and lesion volume/postnatal hypothalamic oxytocinergic/h…	Disease	76
Disease1359	MESH:D007029	hypothalamic-pituitary/anterior hypothalamus/paraventricular hypothalamus/hypothalamus/lateral hypothalamus/hypothalamus-pituitary-adrenal/hypothalamus-pituitary-adrenal axis/hypothalamo-neurohypophysial system/hypothalamus-pituitary-thyroid axis/hypothalamus-pituitary-thyroid axis disorder/hypothalamic-pituitary-gonadal axis/hypothalamo-neurohypophysial/hypothalamic-pituitary-gonadal/SON versus …	Disease	61
Disease1360	MESH:D007035	Brain Hypothermia/hypothermia/Hypothermia-Sedation/hypothermia-induced cardiac dysfunction/Local cerebral hypothermia/body hypothermia/brain hypothermia/cerebral hypothermia/Pharmacological hypothermia/local hypothermia/acute stroke hypothermia/hypothermia and thrombolysis/levosimendan ameliorates hypothermia-induced systolic dysfunction/extreme hypothermia/accidental intravascular/Brain hypother…	Disease	265
Disease1361	MESH:D007037	Hypothyroidism/hypothyroidism/Treated hypothyroidism/Clinical hypothyroidism/hypothyroid/supplemented hypothyroid/Supplementation of hypothyroid/hypothyroid hearts/	Disease	25
Disease1362	MESH:D007039	AH/PAF-AH) deficiency/Deficiency of plasma PAF-AH/PAF-AH deficiency/	Disease	25
Disease1363	MESH:D007046	hysteria/	Disease	1
Disease1364	MESH:D007049	iatrogenic epidemic/iatrogenic dystonia of the trunk/iatrogenic hyperaldosteronism/iatrogenic/iatrogenic polycythemia/iatrogenic stroke after endovascular aneurysm repair/iatrogenic hypoglycaemia/iatrogenic abdominal hematoma/iatrogenic Cushing syndrome/iatrogenic intracranial hemorrhage/iatrogenic diseases/iatrogenic injury/Iatrogenic myocardial edema/iatrogenic balloon injury/Iatrogenic hypoten…	Disease	19
Disease1365	MESH:D007088	hypolipidemic effect/EFFECTIVENESS FOR CHEMOPREVENTION/hypocholesterolemic effect/Vascular Effects of Norvasc Trial/haemodynamic effects/	Disease	5
Disease1366	MESH:D007105	lesion complexity/complex dyslipidaemias/	Disease	2
Disease1367	MESH:D007153	complement C3, complement C4/immunodeficiency/immunodeficiency, hepatosplenomegaly/immunodeficiency virus/immunodeficiency virus type-1 infection and acquired immune deficiency syndrome/Complement System/combined immunodeficiency/immunodeficiency syndrome/Immunodeficiency Virus/primary immunodeficiency/immunological disorders/immunodeficiency virus positive or acquired immunodeficiency syndrome/i…	Disease	128
Disease1368	MESH:D007154	immune disorder/immune disorders/immune-deficiency/systemic immune dysfunction/immune deficiency/immune dysfunction/immune trombocytopenia/immune deficiencies/	Disease	14
Disease1369	MESH:D007172	erectile dysfunction/Erectile dysfunction/Erectile Dysfunction/hyperlipidemia-induced erectile dysfunction/	Disease	33
Disease1370	MESH:D007174	Cochrane Controlled Clinical Trial Register/control hyperglycaemia/Usefulness of Glycemic Control Utilizing CGM/control of hypercholesterolaemia/Disordered Motor Control/CONTROLS/Factorial Design Randomized Controlled Trial/control of hyperglycaemia/Bilateral motor control deficits poststroke/	Disease	9
Disease1371	MESH:D007177	inappropriate antidiuretic hormone secretion/ADH/	Disease	2
Disease1372	MESH:D007184	IP/IP glial fibrillary acidic/Unilateral Cerebral Atrophy: Severe Neuroimaging Feature of Incontinentia Pigmenti without Acute Encephalopathic/Incontinentia pigmenti/incontinentia pigmenti/	Disease	4
Disease1373	MESH:D007238	hemorrhagic infarction/haemorrhagic infarction/Periventricular hemorrhagic infarction/Cortical photothrombotic infarcts impair/Photothrombotic cortical infarcts/ischaemic infarcts/hemorrhagic infarct/vascular infarcts/Ischemic infarct and edema volumes/ischemic infarct and edema/periventricular hemorrhagic infarction/pontomesencephalic infarction/ischaemic infarct volume/atherothrombotic infarcti…	Disease	177
Disease1374	MESH:D007239	systemic infection/acute infection/systemic infections/congenital infection/endovascular infections/Histoplasma capsulatum infection/Chronic infections/Trypanosoma cruzi infection/cerebral infections/infective disorder/chronic infection/chronic infections/infection/	Disease	22
Disease1375	MESH:D007246	infertility/infertile women/infertile/disorders of infertile/sub-clinical deficiency/sub-tentorial atrophy/Infertility in Ataxia/idiopathic infertility/reproductive abnormalities/	Disease	20
Disease1376	MESH:D007248	male infertility/	Disease	2
Disease1377	MESH:D007249	Endothelial dysfunction and inflammation/vascular inflammation/dysbiosis and inflammation/inflammation/HIV-associated inflammation/HIV-related inflammation/systemic inflammation/fibrosis/inflammation/intraocular inflammation/chronic inflammation/Cerebral Inflammation/inflammation or phagocytosis/renal inflammation/endothelial inflammation/inflammation imbalance/NF‑kB‑induced inflammation/cardiac …	Disease	597
Disease1378	MESH:D007251	seasonal influenza/influenza infection/pandemic influenza infection/influenza virus/seasonal influenza infection/influenza virus M1/influenza A/influenza A virus/	Disease	9
Disease1379	MESH:D007280	haemorrhagic origin/	Disease	1
Disease1380	MESH:D007299	hematophagous insect Triatoma infestans/	Disease	1
Disease1381	MESH:D007319	dementia or insomnia/chronic insomnia/insomnia/initial ischaemia/short initial hypoperfusion/initial angiographic abnormalities/initial motor deficits/initial LV dysfunction/familial insomnia/maintenance haemodialysis/middle insomnia/	Disease	16
Disease1382	MESH:D007333	deficiency of insulin/insulin glargine/cerebral insulin/insulin sensitivity/biphasic insulin aspart versus insulin glargine/insulin deficiency/vascular insulin/insulin or oral hypoglycemic/short insulin tolerance/insulin resistance syndrome/insulin secretion disorders/systemic insulin sensitivity/pHi‑sensitive dye BCECF‑AM/acute neuronal insulin/insulin signaling deficiency via PI3K/AKT/systemic …	Disease	22
Disease1383	MESH:D007418	visceral hypersensitivity/atrophy of visceral fat/visceral vascular/visceral myopathy/Visceral myopathy/architecture of visceral myopathy/	Disease	4
Disease1384	MESH:D007431	BENEFICIAL VALUES OF TRANSOESOPHAGEAL DOPPLER IN INTRAOPERATIVE FLUID GUIDANCE VERSUS STANDARD CLINICAL MONITORING PARAMETERS IN INFANTS UNDERGOING KASAI OPERATION/intraoperative ischemic central nervous system injury/peroperative cerebral microembolism/intraoperative isovolemic hemodilution/intraoperative brain ischaemia/surgical injury/	Disease	6
Disease1385	MESH:D007499	iris coloboma/tremulous iris/	Disease	2
Disease1386	MESH:D007511	Ischemia/complete ischemia/acute ischemia/pituitary ischemia/ischemia/focal ischemia/limbs ischemia/ischemia-induced injury/ischemia conditions/global ischemia/forebrain ischemia/Forebrain ischemia/acute limb ischemia/limb ischemia/cardiac ischemia/‑ischemia/ischemia in hyperlipidemic/ischemia hemisphere/ischemia-like injury/Global ischemia/secondary ischemia/ischemia burden/ischemia and ischemia…	Disease	2833
Disease1387	MESH:D007562	spongiform encephalopathy/spongiform encephalopathies/familial Creutzfeldt-Jakob disease/Creutzfeldt-Jakob disease/CJD/Creutzfeldt-Jacob disease/Corticobasal Syndrome Variant of Familial Creutzfeldt-Jakob Disease/Several CBS-CJD/CBS-CJD/familial CJD/Iatrogenic Creutzfeldt-Jakob disease/iatrogenic Creutzfeldt-Jakob disease/vCJD/sporadic Creutzfeldt-Jakob disease/subacute spongiform encephalopathie…	Disease	29
Disease1388	MESH:D007565	jaundice/progressive jaundice/	Disease	9
Disease1389	MESH:D007566	DJS/	Disease	1
Disease1390	MESH:D007580	jejunal impairment/	Disease	1
Disease1391	MESH:D007589	hyperimmunoglobulin E syndrome/autosomal dominant hyper-IgE syndrome/hyper-immunoglobulin E syndrome/	Disease	3
Disease1392	MESH:D007592	inflammatory joint disease/joint disorders/inflammatory joint disorder/inflammatory joint diseases/arthropathies/distal joint hyperlaxity/joint hyperlaxity/metacarpophalangeal joint/joint arthroplasty/total joint arthroplasty/	Disease	12
Disease1393	MESH:D007593	joint hypermobility/neonatal joint hypermobility/	Disease	3
Disease1394	MESH:D007619	Primary ciliary dyskinesia/neurodevelopmental triad/	Disease	2
Disease1395	MESH:D007625	Kearns-Sayre syndrome/KSS/Kearns-Sayre-Shy syndrome/Kearns-Sayre Syndrome/Kearns-Sayre's syndrome/	Disease	29
Disease1396	MESH:D007634	keratitis/	Disease	1
Disease1397	MESH:D007635	dendritic injury/dendritic hypertrophy/dendritic spine abnormalities/dendritic architecture/Synapto-dendritic dysfunction/dendritic spine/dendrite degeneration/dendrite injury/	Disease	8
Disease1398	MESH:D007645	MDM/microglia/MDM β2-adrenergic receptors/MDM-2 rs2279744/	Disease	5
Disease1399	MESH:D007662	ketoacidosis and traumas/ketoacidosis/episodic ketoacidosis/acute ketoacidosis/ketonuria/ketonemia/	Disease	8
Disease1400	MESH:D007669	kidney stones/kidney stone disease/Drosophila kidney stone/renal calcium stones/	Disease	4
Disease1401	MESH:D007673	renal tubule/glomerular hyperfiltration/renal tubules/glomerular sclerosis/glomerular injury/glomerular architecture/distal renal tubule/glomerular lesions/glomerular renal disease/renal hyperperfusion and glomerular hyperfiltration/degeneration of renal tubules/renal cortex/glomerular capillary hydrostatic/glomerular hypertrophy/glomerular enlargement/Drosophila Malpighian tubule/Drosophila Malp…	Disease	34
Disease1402	MESH:D007674	renal disease/chronic kidney disease/Chronic kidney disease/kidney disease/nephropathy/chronic kidney disease requiring haemodialysis/Abnormal kidney/albuminuric chronic kidney disease/Kidney Diseases/kidney disease including macroalbuminuria/advanced chronic kidney disease/Kidney Disease/blindness, kidney disease/retinopathy and kidney disease/Chronic Kidney Disease/Kidney diseases/nephropathy, …	Disease	605
Disease1403	MESH:D007676	Chronic kidney failure/ESRD/End-Stage Renal Disease/end-stage renal disease/stage renal disease/chronic kidney failure/chronic renal conditions/chronic renal failure/renal stage disease/Chronic renal failure/end-stage renal disease undergoing dialysis/hypercholesterolaemia, chronic renal/end-stage renal disease receiving haemodialysis/hypertensive ESRD/end-stage renal disease, hyperhomocysteinaem…	Disease	141
Disease1404	MESH:D007680	nephrectomy for renal cancer/renal cancer/kidney cancer/acute unilateral renal denervation/Unilateral renal denervation/pediatric renal cancer/	Disease	8
Disease1405	MESH:D007681	papillary muscle necrosis/	Disease	1
Disease1406	MESH:D007683	renal tubular necrosis/acute tubular necrosis/tubular kidney/kidney tubular/ischaemic kidney injury as 'acute tubular necrosis/tubular necrosis/	Disease	6
Disease1407	MESH:D007690	autosomal dominant polycystic kidney disease/polycystic kidney disease/Autosomal dominant polycystic kidney disease/polycystic kidney/polycystic-kidney-disease/Polycystic Kidney Disease/PKD1 attenuated oxidative stress-induced neuronal injury/autosomal-dominant-polycystic-kidney-disease/	Disease	15
Disease1408	MESH:D007706	Menkes Disease/Menkes disease/ameliorate Menkes disease/embryonic lethal Menkes disease/depigmented kinky hair/menkes disease/MK/	Disease	6
Disease1409	MESH:D007710	Klebsiella pneumoniae/	Disease	3
Disease1410	MESH:D007713	Simian Immunodeficiency Virus-Infected Male Rhesus Macaques/Klinefelter's syndrome/Klinefelter syndrome/	Disease	3
Disease1411	MESH:D007718	knee arthroplasty/total knee arthroplasty/knee arthroplastic/Total knee arthroplasty/	Disease	10
Disease1412	MESH:D007729	kuru epidemic/	Disease	1
Disease1413	MESH:D007757	neurootological laboratories/Laboratory-determined Aspirin Poor Responsiveness After Primary Percutaneous Coronary/laboratory abnormalities/academic research laboratories/Abbott Laboratories/Cutter Laboratories/laboratorial data/Helena Laboratories/laboratorial/Accredited Transcranial Doppler Ultrasound Laboratories/laboratory mental stress/academic and industrial laboratories/	Disease	17
Disease1414	MESH:D007759	Inner Mongolia/Inner Mongolia Medical College/	Disease	4
Disease1415	MESH:D007762	labyrinth layer/arteria carotis interna/	Disease	2
Disease1416	MESH:D007775	arterial lactate concentrations/lactate cardioplegia/Systemic arterial lactate/lactate consumption following cardioplegia arrest/Arterial lactate concentration/arterial lactate/lactate acidosis/lactate ischemia/	Disease	10
Disease1417	MESH:D007805	developmental defects/speech delay/developmental epilepsy/developmental defect/developmental language delay/developmental neuroplasticity/Pragmatic Ischaemic Thrombectomy Evaluation/	Disease	14
Disease1418	MESH:D007806	language dysfunction/language disorder/language abnormalities/language deficits/language disorders/	Disease	17
Disease1419	MESH:D007815	HO-1-deficient larvae/larvae deficient/	Disease	2
Disease1420	MESH:D007819	laryngeal edema/	Disease	1
Disease1421	MESH:D007827	laryngeal tubes/	Disease	1
Disease1422	MESH:D007842	neurolathyrism/	Disease	2
Disease1423	MESH:D007855	hyperosmolarity leads/MCP-1-deficiency leads/neuroplasticity will lead/Long-Term Window of Cerebral Ischemic Tolerance Leading to Bioenergetic Efficiency/snapin deficiency leads to developmental defects/cerebrovasculature lead/	Disease	6
Disease1424	MESH:D007859	Bleeding Academic Research/Valve Academic Research Consortium-2 criteria/Bleeding Academic Research Consortium grade≥3/Academic Hospital/Academic Research Consortium criteria/Peripheral Academic Research/Peripheral Academic/Academic Research/Cochrane Central Register of Controlled Trials and the China Academic Library/Academic Research Consortium/learning dysfunction/academic inpatient geriatric/…	Disease	39
Disease1425	MESH:D007863	LCAT/FED/	Disease	2
Disease1426	MESH:D007869	leg ischaemia/leg edema/leg atrophy/	Disease	3
Disease1427	MESH:D007871	leg ulcers/Leg ulcers/leg ulceration/leg ulcerations/giant leg ulcers/Chronic leg ulcers/	Disease	19
Disease1428	MESH:D007873	pars plana vitrectomy/LCP/Renal LCP/	Disease	3
Disease1429	MESH:D007888	Leigh syndrome/LS/CNS-LS/subacute encephalopathy/LS-TIA/Leigh overlap syndrome/Leigh disease/complex V deficiency/Leigh syndrome iPS/LS overlap syndrome/Leigh-like syndrome/Leigh's disease/Leigh Syndrome/Leigh syndrome overlap syndrome/atypical Leigh syndrome/Leigh syndrome-like disease/Leigh's syndrome/	Disease	67
Disease1430	MESH:D007889	leiomyoma/	Disease	2
Disease1431	MESH:D007890	leiomyosarcoma/	Disease	1
Disease1432	MESH:D007898	hypertensive black/black hypertensive/hyperlipidemic black/	Disease	3
Disease1433	MESH:D007911	lentiginosis/	Disease	1
Disease1434	MESH:D007926	Lesch-Nyhan's syndrome/	Disease	1
Disease1435	MESH:D007938	Leukemia/leukemia/pediatric leukemia/leukemic transformation/acute leukemia/leukemia-/leukemic/leukemias/Acute leukemia/childhood leukemia/	Disease	58
Disease1436	MESH:D007948	M5(HMM) attachment/	Disease	1
Disease1437	MESH:D007951	myeloid leukemia/acute myeloid leukemia/Acute myeloid leukemia/myelocytic leukemia/Acute Myeloid Leukemia/	Disease	9
Disease1438	MESH:D007960	leukocyte attachment/Leukocyte dysfunction/cerebral leukocyte invasion/leukocyte dysfunction/venular cerebrovasospasm, leukocyte-endothelial chemoattraction/	Disease	5
Disease1439	MESH:D007964	pleocytosis/leukocytosis/leukopenia/leukocytosis or thrombocytopathies/Leukocytosis/leukocytosis/c-Src deficiency does not influence cerebrospinal fluid (CSF) pleocytosis/leukocytosis lasting/Persistent leukocytosis/persistent leukocytosis/	Disease	13
Disease1440	MESH:D007965	GCL/Krabbe disease/globoid cell leukodystrophy/Macular GCL thickness comparison/	Disease	6
Disease1441	MESH:D007966	leukodystrophies/leukodystrophy/autosomal recessive leukodystrophy/Leukodystrophies Association/cerebral leukodystrophy/inherited leukodystrophies/leukodystrophy syndrome/leukodystrophy syndromes/metachromatic leukodystrophy/Mendelian leukodystrophy/autosomal dominant leukodystrophy/retinovasculopathy and cerebral leukodystrophy/Cerebral Leukodystrophy/	Disease	25
Disease1442	MESH:D007968	Progressive multifocal leukoencephalopathy/Progressive Multifocal Leukoencephalopathy/multifocal leukoencephalopathy/cerebellar progressive multifocal leukoencephalopathy/progressive multifocal leukoencephalopathy/central nervous system demyelinating disease progressive multifocal leukoencephalopathy/kidney of progressive multifocal leukoencephalopathy/demyelinating disease Progressive Multifocal…	Disease	36
Disease1443	MESH:D007969	Cystic periventricular leukomalacia/Intrauterine cerebral infarcts and bilateral frontal cortical leukomalacia/bilateral frontal cortical leukomalacia/periventricular leukomalacia/leukomalacia/neonatal cerebral HI/periventricular encephalomalacia/	Disease	11
Disease1444	MESH:D007970	leukopenia, anaemia/leukopenia/leukocytopenia/	Disease	5
Disease1445	MESH:D008047	lip edema/Fasudil-Lip/	Disease	2
Disease1446	MESH:D008052	liver lipid metabolism/Proatherogenic lipid metabolism disturbances/abnormal lipid metabolism/X-linked inherited inborn error of glycosphingolipid catabolism/inborn error of glycosphingolipid catabolism/lipid metabolism abnormalities/X-linked inborn error of glycosphingolipid catabolism/impaired lipid metabolism/	Disease	11
Disease1447	MESH:D008059	Hurler's disease/mucopolysaccharidosis type I/Scheie disease/mucopolysaccharidosis I/Hurler syndrome/Mucopolysaccharidosis type I/deficiency of α-L-iduronidase/	Disease	5
Disease1448	MESH:D008060	immunodeficiency virus lipodystrophy/lipodystrophy/lipoatrophy/lipodystrophy/Lipodystrophy/lipodystrophy syndromes/autosomal recessive lipodystrophy/"lipodystrophy/	Disease	10
Disease1449	MESH:D008061	cerebral Whipple's disease/Whipple's disease/Whipple'/Cerebral Whipple's disease/	Disease	2
Disease1450	MESH:D008064	muscular lipidosis/lipidosis accumulates/	Disease	2
Disease1451	MESH:D008065	laryngotracheal mucosa/	Disease	1
Disease1452	MESH:D008067	Zucker Diabetic Fatty/Zucker diabetic fatty/lipoma/fatty degeneration/	Disease	4
Disease1453	MESH:D008068	systemic lipomatosis/	Disease	1
Disease1454	MESH:D008072	lipoprotein lipase deficiency/LPL/I deficiency/I deficiencies/LPL deficiency/LPL-deficiency/LPL T+495G/	Disease	46
Disease1455	MESH:D008080	liposarcoma/	Disease	1
Disease1456	MESH:D008103	liver fibrosis/cirrhosis/Liver fibrosis/liver cirrhosis/cirrhosis, diabetes/cirrhosis of the liver/cirrhosis, renal dialysis/cirrhotic/cirrhosis whose hepatic vascular/hepatic cirrhosis/hepatic steatosis and cirrhosis/Hepatitis C Virus-Induced Liver Fibrosis/vasodilatory derangement in cirrhosis/hepatic fibrosis/Liver Cirrhosis/hepatitis or cirrhosis/nutritive toxic liver cirrhosis/	Disease	47
Disease1457	MESH:D008104	alcoholic liver cirrhosis/alcoholic cirrhosis/	Disease	2
Disease1458	MESH:D008105	PBC/primary biliary cirrhosis/	Disease	3
Disease1459	MESH:D008107	liver disease/liver injury/liver diseases/liver dysfunction/Liver Disease/Advanced liver disease/chronic liver disease/advanced liver disease/Liver disease/chronic kidney or advanced liver disease/Serious Liver Injury/serious liver injury/Yin deficiency， Qi deficiency， heat， hyperactivity of liver Yang， liver/phlegm， Yin deficiency， Qi deficiency， endogenous wind， hyperactivity of liver Yang， liv…	Disease	101
Disease1460	MESH:D008133	long QT-syndrome/Undergoing Long-Term Trastuzumab/long lesion/long QT syndrome/long-term haemodynamic/congenital long QT syndrome/long-lasting anaemia/long-QT syndrome/Long QT Syndrome/long‑term 17β‑estradiol/long QT interval syndrome/congenital long QT interval syndrome/"long axonopathy/long axonopathy/long axonopathies/long-lasting neuroplasticity/long-lasting ischaemic/	Disease	22
Disease1461	MESH:D008141	lordosis/	Disease	1
Disease1462	MESH:D008151	Lown-Ganong-Levin syndrome/	Disease	1
Disease1463	MESH:D008171	lung diseases/extravascular lung/pulmonary disease/acute lung disease/chronic lung disease/lung infections/lung graft failure or lung infection/lung disease/Pulmonary Disease/Lung Disease/inflammatory lung diseases/lung/lung tuberculosis/extravascular lung water index measurement/Extravascular lung/lung oedema/lung edema/chronic lung diseases/renal or lung function/lung infection/lung involvement…	Disease	70
Disease1464	MESH:D008172	CNS fungal infections/fungal cerebritis/fungal infections/fungal infection/Fungal infections/fungal diseases/systemic fungal infections/invasive fungal infections/Systemic fungal infections/invasive fungal disease/Histoplasma capsulatum fungal infection/Allergic fungal rhinosinusitis/fungal disease/	Disease	11
Disease1465	MESH:D008174	parasitic infections/	Disease	2
Disease1466	MESH:D008175	lung cancer/advanced lung cancer/Lung Cancer/lung tumors/lung (TBL) cancer/lung-cancer/lung carcinoma/lung carcinomas/lung vascular/	Disease	29
Disease1467	MESH:D008180	Weight Excess/enigma SLE/Systemic Lupus Erythematosus/systemic lupus erythematosus/SLE/SLE Disease/Systemic Lupus/Systemic lupus erythematosus/systemic lupus erythematosus and hyperlipidaemia/systemic lupus erythromatosus/SLE disease/systemic lupus erithematosus/Coagulation abnormalities in fatal cerebral lupus erythematosus/cerebral SLE/systemic lupus/Systemic Lupus Erythematosus Disease/autoimm…	Disease	57
Disease1468	MESH:D008181	lupus nephritis/systemic lupus erythematous and lupus nephritis/nephritis lupus/	Disease	4
Disease1469	MESH:D008202	lymphangioma circumscriptum/	Disease	1
Disease1470	MESH:D008206	lymphadenopathy/neck lymphadenopathy/tender lymphadenopathy/lymphatic vascular/	Disease	9
Disease1471	MESH:D008209	lymphedema/	Disease	2
Disease1472	MESH:D008216	lymphocytic choriomeningitis virus/Lymphocytic Choriomeningitis Virus/acute Armstrong lymphocytic choriomeningitis virus/chronic lymphocytic choriomeningitis infection/Lymphocytic choriomeningitis virus/	Disease	7
Disease1473	MESH:D008218	CSF lymphocytosis/	Disease	1
Disease1474	MESH:D008223	nervous system lymphoma/malignant lymphoma/lymphoma/lymphomas/central nervous system lymphoma/lymphoma trial/lymphoid and solid malignancies/cerebral lymphomas/total lymphoid irradiation/angiotropic lymphoma/lymphoma 2/cerebral lymphoma/porcineB-cellleukemia/lymphoma-2/myeloid/lymphoid/	Disease	36
Disease1475	MESH:D008224	Endovascular Center criteria/	Disease	1
Disease1476	MESH:D008228	endoplasmic reticulum stress/sarcoendoplasmic reticulum/Endoplasmic Reticulum Stress/Endoplasmic reticulum stress/sarcoplasmic reticulum Ca/Endoplasmic Reticulum Stress-Mediated Neuronal Apoptosis/atherosclerotic high-grade stenosis/sarcoplasmic reticulum/non-Hodgkin's lymphomas/hypertrophy of endoplasmic reticulum/B-cell non-Hodgkin lymphoma/diffuse leukoariosis/systemic non-Hodgkin's lymphoma/s…	Disease	93
Disease1477	MESH:D008231	lymphopenia/poststroke lymphopenia/T-cell lymphopenia/T-lymphopenia/	Disease	10
Disease1478	MESH:D008232	lymphoproliferative disease/posttransplantation lymphoproliferative disorders/lymphoproliferative diseases/XIAP/ionic homeostasis in the neurogliovascular unit/	Disease	6
Disease1479	MESH:D008258	Waldenström's macroglobulinemia/	Disease	2
Disease1480	MESH:D008268	macular degeneration/pattern abnormalities/haemodynamic pattern/maculopathy/hyperdynamic pattern/pattern of leucoencephalopathy/Macular Degeneration/Qi deficiency pattern/Qi-Deficiency pattern/DWI lesion patterns/	Disease	37
Disease1481	MESH:D008269	diabetic macular edema/Diabetic Macular Edema/postoperative edema/cystoid edema/macular edema/	Disease	8
Disease1482	MESH:D008286	malabsorption syndrome/fat malabsorption/fat malabsorption syndromes/	Disease	3
Disease1483	MESH:D008288	malaria/malaria infections/Malaria/malaria life/malaria neurological syndrome/thalassaemia, leukaemia, malaria/MILD/malaria drug/malaria prophylaxis/malaria infection/malaria chemoprophylaxis/	Disease	33
Disease1484	MESH:D008305	malignant hyperthermia/Malignant hyperthermia syndrome/Malignant hyperthermia/Malignant Hyperthermia/hyperpyrexia, hypertension/hyperpyrexia/malignant hyperthermia and halothane hepatitis/hyperthermia of malignant/malignant hyperpyrexia/acute hyperpyrexia/	Disease	31
Disease1485	MESH:D008310	Cardiovascular Society Angina Classification/Holden Functional Ambulation Classification/	Disease	2
Disease1486	MESH:D008311	Class I/III antiarrhythmic drugs/Class I obese/CLASS/	Disease	4
Disease1487	MESH:D008312	Cardiovascular Society angina class ≥II/Canadian Cardiovascular Society (CCS) class II CHD/Class II/	Disease	3
Disease1488	MESH:D008313	Class III antiarrhythmic/Class III/	Disease	2
Disease1489	MESH:D008375	dihydrolipoamide dehydrogenase confers cerebral/	Disease	1
Disease1490	MESH:D008382	Marfan syndrome/MFS/MFS-hiPSCs/Marfan's disease/Marfan's syndrome/Marfan Syndrome/anomalies of Marfan/neurovascular complications of Marfan syndrome/	Disease	26
Disease1491	MESH:D008417	ipsilesional mastoidal/Percutaneous mastoid electrical stimulator alleviates autonomic dysfunction/	Disease	2
Disease1492	MESH:D008478	pneumomediastinum/	Disease	1
Disease1493	MESH:D008480	mediastinitis/mediastinal infection/	Disease	3
Disease1494	MESH:D008527	medulloblastoma/Medulloblastomas/medulloblastomas/medulloblastoma-/	Disease	3
Disease1495	MESH:D008531	megacolon/idiopathic megacolon/	Disease	1
Disease1496	MESH:D008538	oromandibular dystonia/oromandibular dyskinesia/	Disease	2
Disease1497	MESH:D008539	Meige's syndrome/	Disease	1
Disease1498	MESH:D008545	melanoma-microglia/melanoma/melanoma-/melanoma brain/aerial parts of Aralia cordata Thunb/Malignant melanoma/melanoma 2/Cytosolic Receptor Melanoma/cytosolic receptor melanoma/metastatic melanoma/malignant melanoma/Melanoma/L'Oreal-Melanoma Research Alliance/II-III-IV melanoma/oral mucosal melanoma/Oral mucosal melanoma/	Disease	29
Disease1499	MESH:D008546	B16 melanoma/	Disease	3
Disease1500	MESH:D008556	MRS/MRS=/	Disease	47
Disease1501	MESH:D008557	MEL/	Disease	2
Disease1502	MESH:D008569	memory deficit/memory disorders/NGF Balance Restores Memory Deficit in Global Ischemia/memory loss/memory deficits/memory impairment/Memory Deficits/memory dysfunction/neurodegeneration and memory loss/attenuated cerebral ischemia-induced memory deficits/attenuate cerebral ischemia-induced memory deficits/memory endovascular thrombectomy/acute memory impairment/Memory loss/dysfunctional spatial a…	Disease	124
Disease1503	MESH:D008575	Meniere syndrome/Meniere's syndrome/Meniere's disease/	Disease	4
Disease1504	MESH:D008577	retrograde leptomeningeal/Malignant hyperthermic syndromes/malignancies/malignancy often/leptomeningeal anastomosis/leptomeningeal lymphoma/cerebral leptomeninges/meningeal cancer/leptomeningeal tumors/leptomeningeal tumor/impaired leptomeningeal/focal leptomeningeal enhancement/sclerosis of leptomeningeal arterioles/intra-arterial angiography and leptomeningeal/Malignant hemangioblastomatosis/le…	Disease	34
Disease1505	MESH:D008579	meningiomas/meningioma/Trigone Meningioma/Trigone meningiomas/Meningiomas/anaplastic meningiomas/benign meningiomas/meningiomas of each WHO grade/Fibrous meningioma/Meningioma/fibrous meningioma/cranial meningiomas/deficient meningioma/III meningioma/lesser sphenoid wing removal/secretory phospholipase A₂-IIA (sPLA₂-IIA) acts/	Disease	16
Disease1506	MESH:D008581	meningitis/pyogenic meningitis/encephalitis/meningitis/meningitis and encephalopathy/infectious meningitis/lymphocytic meningitis/basal meningitis/meningitis/encephalitis/chronic meningitis/meningeal hemorrhage/meningeal oedema/chemical meningitis/Meningitis/Molaret's meningitis/Meningeal Injury/meningeal injury/meningeal arteries/idiopathic pachymeningitis/meningeal/meningeal vascularization/	Disease	54
Disease1507	MESH:D008582	aseptic meningitis/Aseptic meningitis/	Disease	8
Disease1508	MESH:D008583	Haemophilus influenzae/Haemophilus influenzae and Branhamella catarrhalis/pneumococcal and Haemophilus influenzae type B/	Disease	3
Disease1509	MESH:D008586	streptococcus meningitis/B streptococcus meningitis/pneumococcal meningitis hyperdense/pneumococcal meningitis/	Disease	3
Disease1510	MESH:D008587	viral meningitis/	Disease	1
Disease1511	MESH:D008589	meningococcal disease/meningococcal infection/	Disease	1
Disease1512	MESH:D008590	cryptococcal meningoencephalitis/meningoencephalitis/BKV meningoencephalitis/HSV encephalitis and neonatal meningoencephalitis/	Disease	10
Disease1513	MESH:D008591	meningomyelocele/	Disease	1
Disease1514	MESH:D008594	menopausal vasomotor symptoms/menopausal syndrome/menopausal symptoms/healthy menopausal/Hypertensive menopausal/menopausal hypertension/CHD in menopausal women/menopausal women/Menopausal Hormone Therapies/	Disease	11
Disease1515	MESH:D008595	menorrhagia/menorrhagia and consequently iron-deficiency anaemia/	Disease	3
Disease1516	MESH:D008599	menstruation abnormalities/	Disease	1
Disease1517	MESH:D008607	mental/neurodevelopmental outcome/mental stress/mental diseases/mental retardation/mentality/mental status/mental disabilities/mental retardation syndrome/mental disability/mental function impairment/Geriatric Mental State (GMS)-Automated Geriatric Examination for Computed Assisted Taxonomy/impaired mental status/impaired mental altertness/Mental stress/mental impairment/mental capacity/Mental im…	Disease	181
Disease1518	MESH:D008637	mesenchymal tumours and the mesenchymal component of large tumours/	Disease	1
Disease1519	MESH:D008641	vascular occlusive disease/occlusive vascular death RRs/occlusive vascular disease/Avoid Vascular Occlusion/Occlusive vascular diseases/vascular occlusive disorders/Neuronal death following cerebral vascular occlusion/occlusive vascular diseases/thrombotic vascular occlusion/thrombotic and occlusive vascular disorders/vascular occlusions/occlusive vasculopathy/vascular occlusive lesions/	Disease	17
Disease1520	MESH:D008654	pleural mesothelioma/mesothelioma/Pleural mesothelioma/mesothelioma trial/	Disease	2
Disease1521	MESH:D008659	metabolism disorders/cardiac metabolism/Metabolic dysfunction/metabolic disorders/hepatic metabolism/metabolic abnormalities/metabolic dysfunction/metabolic diseases/metabolic syndrome/Nitric Oxide Production and Hydroxyl Radical Metabolism During Cerebral Ischemia/brodifacoum metabolism/metabolic disease/arachidonic acid metabolism/glycerophospholipid metabolism/systemic metabolic disorders/cere…	Disease	530
Disease1522	MESH:D008661	inborn error of immunity/inherited disorder of lipoprotein metabolism/CYP2 C19 enzyme deficiency/hepatic enzyme disorders/inborn enzyme deficiencies/Enzymes of Homocysteine Metabolism/enzyme deficiency/autosomal recessive hereditary metabolic disorder/enzyme deficiencies/inborn error of folate metabolism/inborn errors of metabolism/X-linked metabolic disorder/respiratory enzyme defects/deficiency…	Disease	35
Disease1523	MESH:D008679	meloid metaplasia/	Disease	1
Disease1524	MESH:D008796	link between hyperleptinemia/metrorrhagia/dysfunctional uterine bleeding/haemodynamic measurements between isotonic saline/global betweenness centrality/diabetes between atherothrombotic/	Disease	7
Disease1525	MESH:D008831	microcephaly/postnatal microcephaly/Microcephaly/Modeling microcephaly/Congenital microcephaly/	Disease	13
Disease1526	MESH:D008850	microphthalmia/defective retinal vasculature and microphthalmia/deficiency of microphthalmia/unilateral microphthalmia/	Disease	7
Disease1527	MESH:D008878	cerebral lobes/lesion of parietal lobe or deconnection syndrome/left cerebellar anterior lobe/anterior cerebella lobe/	Disease	5
Disease1528	MESH:D008881	migraine/Migraine/Chronic Migraine/Chronic migraine/chronic migraine/Migraine days/migraine days/migraine acute attacks/migraine prophylaxis/Migraine and cerebrovascular disease/Headache and migraine/migraine drugs/migraine attacks/migraines/migraine type/Migraine headache/migraine and epilepsy/epilepsy or epilepsy among migraine/migraine-epilepsy/migraine headaches/Pediatric Migraine/headache of…	Disease	440
Disease1529	MESH:D008944	mitral valve insufficiency/mitral insufficiency/chronic degenerative mitral regurgitation/grade II/IV mitral insufficiency/	Disease	5
Disease1530	MESH:D008946	rheumatic mitral stenosis/mitral valve stenosis/mitral stenosis/mitral valve dysfunction/	Disease	10
Disease1531	MESH:D008947	MCTD/	Disease	1
Disease1532	MESH:D008992	agyrencephalic New Zealand white rabbits and ischemic gyrencephalic cynomolgus monkeys/	Disease	1
Disease1533	MESH:D009041	motion abnormalities/Ciliary motion defects/Motion Exercises Via Educational Videos/	Disease	7
Disease1534	MESH:D009059	mucosal lesions/mucosal-defense/mucositis/Mucosal tolerance/mucosal tolerance/	Disease	8
Disease1535	MESH:D009062	oral hypoglycemic/oral lenalidomide/tolerability of oral hypoglycemic/oral hypoglycaemic/Oral hypoglycaemic/	Disease	12
Disease1536	MESH:D009069	movement disorder/movement disorders/tardive dyskinesia/Movement Disorders/Movement disorders/acute movement disorders/tardive dystonia/movement smoothness/oral dyskinesias/oral dyskinesia/Tardive dyskinesias/orobuccal-lingual dyskinesias/head movement dependent oscillopsia/Movement Disorder Society/MOVEMENT DISORDERS/isolated movement disorders/numerous movement disorders/microglia dynamic proce…	Disease	108
Disease1537	MESH:D009072	Moyamoya Disease/ischemic moyamoya disease/Ischemic Moyamoya Disease/moyamoya syndrome/moyamoya disease/Moyamoya disease/non-haemorrhagic moyamoya disease/Quasi-Moyamoya Disease/unilateral moyamoya disease/Moya-Moya disease/moyamoya vasculopathy/Autosomal dominant moyamoya disease/autosomal dominant moyamoya disease/unilateral Moyamoya disease/Moyamoya Angiopathy/Purpose Moyamoya angiopathy/paedi…	Disease	109
Disease1538	MESH:D009080	Kawasaki disease/KD/CDK5-KD/	Disease	14
Disease1539	MESH:D009081	I disease/type I/I-II hypertensive disease/renal I/III type I deficiency/DeBakey type I aortic/IDUA deficiency, mucopolysaccharidosis type 1S/mucolipidosis/Mucolipidosis/type I AT deficiency/deficiency type I/hepatic I/Mucolipidosis type IV/mucolipidosis type IV/neuronal death after cerebral I/ongoing type I gastric mill rhythm/iV thrombolytic/error type I/semisolid type PAS/Botulinum Toxin Type …	Disease	20
Disease1540	MESH:D009083	mucopolysaccharidosis/	Disease	2
Disease1541	MESH:D009084	C-III deficiency/	Disease	1
Disease1542	MESH:D009085	AS-IV+/Mental Disorders-IV-Text Revision(DSM-IV-TR)criteria/IV thrombolysis/thrombectomy or IV thrombolysis/IV deficiency/IV systemic thrombolysis/IV-thrombolysis/IV thrombolysis or intra-arterial endovascular/combined IV thrombolysis/	Disease	30
Disease1543	MESH:D009091	CNS candidiasis (L-AmB) and mucormycosis/mucormycosis/	Disease	2
Disease1544	MESH:D009100	Combined neurothrombectomy or thrombolysis/Combined Antithrombotic/combined CHD/efficacious combination dyslipidaemic/Gastrodia elata combined/Combined deficiency of Notch1/combined deficiency of Notch1/deficiency combined/Combined systemic thrombolysis/combined Isovolemic Hemodilution/	Disease	9
Disease1545	MESH:D009101	multiple myeloma/myeloma/AL/AL amyloidosis/B myeloma/Multiple myeloma/	Disease	17
Disease1546	MESH:D009102	systemic multi-organ dysfunction/organ dysfunction/multiple organ dysfunction syndrome/MODS/organ failure/multiple organ disorder/multiple organ dysfunction/Multiple organ failure/soft tissue organ failure/multiple organ dysfunctions/organ dysfunctions/multi-organ dysfunction/	Disease	45
Disease1547	MESH:D009103	multiple sclerosis/MS/Multiple Sclerosis/Multiple sclerosis/UHPLC-MS/MS/RR-MS/LC-MS/UPLC-MS/MS/SRM-MS/MS/HPLC-MS/MS/LC-MS/MS/MS disease/HPLC-QTOF-MS/MS/nanoLC-MS/MS/nanoESI-LC-MS/MS/MALDI-TOF-MS/MS/Epilepsy and Multiple Sclerosis/UFLC-MS/MS/ESI-MS/MS/2-MS'/MS lesions/demyelinating multiple sclerosis (MS) lesions/sporadic MS/MS-like disease/LC-PDA-ESI-MS-MS-based lipidomic analysis/MS versus healt…	Disease	557
Disease1548	MESH:D009104	multiple-system trauma/multiple trauma/multiple injury/	Disease	3
Disease1549	MESH:D009105	Dual Pro-Hemorrhagic/dual disorders/	Disease	2
Disease1550	MESH:D009120	Sustained cerebral hypoperfusion/Femoral Artery Diameter during Sustained Isometric Contraction/sustained haemodynamic/muscle cramps syndrome/cardiac muscle contraction/muscle contraction vasculopathies/sustained hypoosmolality/sustained microthrombosis/Sustained DWI lesion reversal volume/	Disease	11
Disease1551	MESH:D009122	hypertonic saline solution/hypertonic solution/hypertonic saline/Hemodynamic Effects of Hypertonic Glucose During Hemodialysis/hypertonic glucose/muscle hypertonia/Continuous Infusion Hypertonic Saline/hypertonic saline and hyperchloremia/hypertonic/Compound Hypertonic/High Dose Furosemide plus Hypertonic Saline Solution/furosemide plus hypertonic saline solutions/Hypertonic saline/hypertonic sal…	Disease	139
Disease1552	MESH:D009123	hypotonic solutions/unilateral disease/muscle tone abnormalities/vascular tone/isotonic and hypotonic/hypotonicity/commercially available hypotonic/Commercial hypotonic/unilateral nephrectomy/hypotonia/unilateral endovascular/flaccid limb dysfunction/decreased vascular tone/haemodynamic tone/unilateral porencephalus/hypotonic fluid/hypotonic/limb flaccid paralysis/particular unilateral EEG abnorm…	Disease	126
Disease1553	MESH:D009127	muscle rigidity/hypertension and limb rigidity/arterial rigidity/foot extensors/extensor carpi radialis longus/	Disease	7
Disease1554	MESH:D009128	spasticity/limb spasticity/limb spasticity impairs balance/muscle spasticity/Spasticity/spastic/BOTOX® Economic Spasticity Trial/extremities spasticity/muscular spasticity/cerebral ischemic spasticity/'spasticity/Muscle spasticity/focal spasticity/upper limb spasticity and dynamic equinus spasticity in paediatric/spastic deformity/spastic foot/foot spasticity/chronic spasticity/leg spasticity/Foc…	Disease	172
Disease1555	MESH:D009133	Brain-Derived Neurotrophic Factor/muscle atrophy conditions/neurotrophic drugs/neurotrophic/muscle abnormalities/Brain-Derived Neurotrophic/Cerebral Dopamine Neurotrophic Factor/Cerebral dopamine neurotrophic/Brain derived neurotrophic/neuropsychiatric disorders wherein neurotrophic/muscle wasting disease/neurotrophic signaling and neuroplasticity/AIM OF THE STUDY: Neurotrophic/neurotrophic facto…	Disease	149
Disease1556	MESH:D009134	spinal muscular atrophy/SMN ameliorate the spinal muscular atrophy/Spinal muscular atrophy/progressive muscular impairment/Spinal Muscular Atrophy/progressive muscular wasting/Progressive cerebral atrophy/Progressive muscular atrophy/Systemic nature of spinal muscular atrophy/spinal muscular atrophy disease/	Disease	29
Disease1557	MESH:D009135	myopathy/renal conditions/Prothrombotic conditions/atherothrombotic conditions/myalgia or myopathy/muscle wasting disorders/CVD conditions/multisystem conditions/chronic conditions/myopathies/neoplastic conditions/nonvascular conditions/geriatric conditions/Geriatric conditions/systemic conditions/multifactorial condition/CHADS(2) conditions/systemic condition/neuropathy and myopathy/myelopathy a…	Disease	255
Disease1558	MESH:D009136	muscular dystrophy/dystrophy/dystrophies/dystrophic/muscular dystrophic/congenital muscular dystrophy/milder congenital muscular dystrophy/dystrophic muscle lesion/muscular dystrophies/dystrophic mitochondria/muscle dystrophy/dystrophic changes/dystrophic axons/dystrophic microglia/oligodendrocyte dystrophy/Muscular dystrophies/Congenital Muscular Dystrophy/Congenital muscular dystrophies/congeni…	Disease	53
Disease1559	MESH:D009140	musculoskeletal disease/musculoskeletal disorders/musculoskeletal injury/musculoskeletal disorder/musculoskeletal dysfunctions/musculoskeletal conditions/	Disease	11
Disease1560	MESH:D009145	Drosophila Mushroom Bodies/Drosophila mushroom body/	Disease	3
Disease1561	MESH:D009155	Cerebellar mutism/Cerebellar Mutism/	Disease	2
Disease1562	MESH:D009157	Myasthenia gravis/myasthenia gravis/Myasthenia Gravis/autoimmune myasthenia gravis/	Disease	12
Disease1563	MESH:D009175	mycoplasma infections/Mycoplasma infection/	Disease	2
Disease1564	MESH:D009181	systemic mycoses/fungus Fuscoporia obliqua/Aspergillus fungus/fungus Xylaria/	Disease	4
Disease1565	MESH:D009187	myelitis/anterior myelitis/encephalitis and myelitis/necrotising leucoencephalopathy/	Disease	11
Disease1566	MESH:D009196	myeloproliferative neoplasms/chronic myeloproliferative disorder/myeloproliferative disorders/myeloproliferative disorder/Chronic myeloproliferative disorders/chronic myeloproliferative disorders/myeloproliferative syndrome/Myeloproliferative neoplasms/Myeloproliferative Neoplastic/myeloproliferative leukemia virus/myeloproliferative sarcoma virus/myeloproliferative neoplasm/familial myeloprolife…	Disease	17
Disease1567	MESH:D009202	myocardial hypertrophy/ischemic cardiomyopathies/cardiomyopathy/myocardial fibrosis and myocardial inflammation/Ischemic vs Nonischemic Cardiomyopathy/ischemic cardiomyopathy [ICM] vs nonischemic cardiomyopathy/pediatric cardiomyopathy/cardiomyopathies/ischemic cardiomyopathy/myocardial injury/non-ischemic cardiomyopathy/Ischaemic cardiomyopathy/ischaemic cardiomyopathy/Myocardial ischaemia/chron…	Disease	481
Disease1568	MESH:D009203	myocardial infarction/acute myocardial infarction/Acute myocardial infarction/Acute Myocardial Infarction/myocardial infarcts/nonfatal myocardial infarction/myocardial infarction/vascular death/acute myocardial infarction OR=2./Myocardial infarction/LV dysfunction after myocardial infarction/prior myocardial infarction/myocardial infarctions/myocardial infarction and hyperlipidaemia/CHD and myoca…	Disease	1449
Disease1569	MESH:D009205	myocarditis/vascularization or myocarditis/toxic myocarditis/bacterial myocarditis/autoimmune myocarditis/attenuated autoimmune myocarditis-induced myocardial inflammation/myocarditis and atherosclerosis/eosinophilic myocarditis/Necrotizing eosinophilic myocarditis/Hypersensitivity myocarditis complicating hypertrophic cardiomyopathy heart/hypersensitivity (eosinophilic) myocarditis/Eosinophilic …	Disease	34
Disease1570	MESH:D009207	upper extremity/Hypertrophic Olivary Degeneration and Palatal or Oculopalatal Tremor/oculopalatal tremor/hypoglycemic action/Posthypoxic Action Myoclonus/Chronic posthypoxic action myoclonus/upper-extremity poststroke spasticity/left upper extremity/nocturnal hemodialysis/upper extremity function/upper-extremity radicular/upper extremity motor/upper-extremity Motor/Nocturnal hemodialysis/hypochol…	Disease	256
Disease1571	MESH:D009209	myofascial pain syndrome/Myofascial pain syndrome/myofascial pain/	Disease	2
Disease1572	MESH:D009212	myoglobinuria/	Disease	4
Disease1573	MESH:D009216	X-linked bone dysplasia/myopia/	Disease	3
Disease1574	MESH:D009220	myositis/inflammatory diseases/inflammatory disease/inflammatory conditions/inflammatory disorders/inflammatory disorder/Inflammatory disorders/acute inflammatory diseases/myalgia, myositis/multifactorial inflammatory disease/inflammatory syndrome/thrombotic/inflammatory diseases/gastroenterological inflammatory diseases/neuronal inflammatory/inflammatory cytokines in hyperhomocysteinemic/postisc…	Disease	165
Disease1575	MESH:D009222	myotonia/phenomenon termed atherothrombosis/multifactorial phenomenon/	Disease	5
Disease1576	MESH:D009223	DM/2-DM/DM-II/DM-II and hypothyroidism/DM\TIA\HCT\P2Y12 εC coexistence CYP2Y19 εA\combination drug/DM type 2 dependent macroalbuminuria/DM-BMSCs/Myotonic dystrophy/myotonic dystrophy/dystrophia myotonica/Myotonic Dystrophy/DM'/	Disease	138
Disease1577	MESH:D009224	Becker'/Becker/5 Becker/	Disease	5
Disease1578	MESH:D009232	cardiac myxoma/Cardiac myxoma/myxomas rather than familial myxomas/cutaneous angiomyxoma/familial cardiac myxomas/extracardiac myxomas/cardiac myxomas/myxoma/cutaneous myxoma/sporadic myxomas rather than familial myxoma/Cardiac myxomas/myxoma were sporadic myxomas/myxomas/myxoma location/	Disease	12
Disease1579	MESH:D009236	myxosarcoma/	Disease	1
Disease1580	MESH:D009260	nail dysplasia/	Disease	1
Disease1581	MESH:D009261	NPS/inferior horn/spinal dorsal horn/Nail-Patella Syndrome/Nail-patella syndrome/dorsal horn neurons/total cerebral volume and temporal horn ventricular volume/temporal horn ventricular volume/horn sclerosis/	Disease	10
Disease1582	MESH:D009290	schizophrenia or narcolepsy/narcolepsy/	Disease	5
Disease1583	MESH:D009293	opioid epidemic/systemic opioids/opioid consumption until death/NSAIDs plus narcotics/opiate tolerance/balanced opioid anesthesia/opioid antagonism/opioids influence cardiovascular/opioid supplementation/opioid proenkephalin/opioid consumption/	Disease	11
Disease1584	MESH:D009298	nasal polyps/	Disease	1
Disease1585	MESH:D009303	nasopharyngeal cancer/	Disease	1
Disease1586	MESH:D009325	sudden onset of periodic nausea/periodic nausea/episodic nausea/Episodic nausea/	Disease	1
Disease1587	MESH:D009336	neuronal necrosis/Cerebral necrosis/Acute hemorrhagic myocardial necrosis/ischaemic necrosis/postischemic hippocampal CA1 neuronal necrosis/brain ischemic necrosis/ischemic necrosis/fibrinoid vascular necrosis/delayed neuronal necrosis/ischemia undergo necrosis/postischemic neuronal necrosis/bilateral haemorrhagic necrosis of the corpus striatum/hypoxic necrosis/	Disease	22
Disease1588	MESH:D009349	soil nematode Caenorhabditis/nematode Caenorhabditis/nematode worm Caenorhabditis/	Disease	8
Disease1589	MESH:D009357	Neonatal abstinence syndrome/neonatal abstinence syndrome/	Disease	1
Disease1590	MESH:D009358	chronic neurobiological disorder/chronic disorders/chronic neuroinflammatory disorders/chronic disorder/Chronic disorders/inherited congenital anomalies/chronic granulomatus disorder/devastating neonatal disease/chronic central nervous system disorders/	Disease	19
Disease1591	MESH:D009360	Circulating atrial natriuretic/Circulating Nitric Oxide/systemic circulation/	Disease	3
Disease1592	MESH:D009361	invasiveness/Invasive hemodynamic measurements/invasive intracerebroventricular/invasive and non-invasive neurovascular/tumor invasiveness/invasive dental/invasive hemodynamic/tumor invasion/invasive intra-arterial/invasive haemodynamic measurements/invasive haemodynamic/Non-invasive haemodynamic/invasive hemodynamic data/non-invasive haemodynamic/invasive intracranial haematoma/invasiveness of G…	Disease	39
Disease1593	MESH:D009362	melanoma brain metastasis/Brain Metastases/invasive cancer/bone metastases/solid brain metastases/tumour metastasis/cerebral metastases/Cerebral metastases/cerebral metastasis/Brain metastasis from hepatocarcinoma/metastasis latencies/tumor metastasis/melanoma metastasis/PCSK9 deficiency reduces liver metastasis/Regeneration Enhances Metastasis/Neurovascular Signaling in Promoting Melanoma Brain …	Disease	19
Disease1594	MESH:D009369	cancer/tumor/non-cancerous pain/tumors/Cancer/solid tumors/-cancer/Cranial trauma and tumours/A549 tumors/decreased tumor microvascular density/solid cancer/socioeconomic costs of cancer/solid cancers/cancers/-tumor/anti-tumour/Tumors/cerebral neoplasm/cancerous/tumour/hypervascular metastatic spinal tumors/hypervascular tumors/tumours/tumour necrosis/sarcopenia, cancer cachexia/solid tumours/neo…	Disease	2095
Disease1595	MESH:D009370	Cerebral histological injury/histological abnormalities/Histological renal damage/Histologic abnormalities/Histologic lesions/histological abnormalities or defects/	Disease	6
Disease1596	MESH:D009371	site haematoma/access site haematoma/	Disease	4
Disease1597	MESH:D009373	metastatic testicular germ cell tumour/metastatic germ cell tumors/	Disease	2
Disease1598	MESH:D009374	experimental ischaemia/	Disease	2
Disease1599	MESH:D009375	epithelial tumourlets/	Disease	1
Disease1600	MESH:D009377	multiple endocrine neoplasia syndrome/multiple endocrine neoplasia/neoplasia syndrome/autosomal-dominant multiple neoplasia syndrome/adenopathy/	Disease	5
Disease1601	MESH:D009378	synchronous tremor of the palate/synchronic periodic/ventricular synchronism/	Disease	3
Disease1602	MESH:D009383	focal dysmorphic blood vessel anomalies/Endothelial dysfunction of cerebral blood vessels/	Disease	3
Disease1603	MESH:D009385	even neoplastic/neoplastic processes/neoplastic/ischaemic or neoplastic/neoplastic fashion/neoplastic process/neoplastic disorder/neoplastic glia/	Disease	11
Disease1604	MESH:D009386	Neoplastic disease/hereditary FXII deficiency/hereditary CRT deficiency/neoplastic diseases/familial hypercholesterolaemia/Hereditary conditions/neoplastic disease/ischaemic or neoplastic diseases/hereditary microangiopathy/hereditary deficiency/hereditary leucoencephalopathy/hereditary arteriopathy/hereditary arrhythmias/hereditary systemic microangiopathy/hereditary vascular dementia/hereditary…	Disease	68
Disease1605	MESH:D009389	lesion neovascularization/pathological neovascularization/	Disease	3
Disease1606	MESH:D009393	BKV nephritis/nephritis/	Disease	3
Disease1607	MESH:D009394	Alport's syndrome/Alport syndrome/Alport'/	Disease	3
Disease1608	MESH:D009395	acute interstitial nephritis/macrophage tubulointerstitial/tubulointerstitial injury/interstitial nephritis/tubulointerstitial nephritis/BKV tubulointerstitial nephritis/glomerular sclerosis and tubulointerstitial fibrosis/tubulointerstitial fibrosis/renal tubulointerstitial fibrosis/renal tubulointerstitial injury/tubulointerstitial lesions/	Disease	15
Disease1609	MESH:D009396	Wilm's tumor/Wilms' tumor/Wilms tumor/Wilms Tumor/nephroblastoma/	Disease	7
Disease1610	MESH:D009400	nephrosclerosis/malignant nephrosclerosis/hypertensive nephrosclerosis/renal dysfunction and nephrosclerosis/attenuates nephrosclerosis/attenuation of hypertensive nephrosclerosis/Hypertensive nephrosclerosis/hypertension-induced nephrosclerosis/	Disease	15
Disease1611	MESH:D009402	minimal hypoglycaemia/Hemispherotomy changes/renal hemodynamic changes/haemodynamic changes/haemorheological changes/hypervolemic pathophysiological changes/neuroplastic change/CHANGE/Neuroplasticity Changes/neuroplastic changes/haemorrhagic changes/	Disease	17
Disease1612	MESH:D009404	nephrotic syndrome/Nephrotic syndrome/renal diseases like nephrotic syndrome/	Disease	16
Disease1613	MESH:D009410	neuronal degeneration/cystic degeneration/degeneration of neurons/axonal degeneration/corticobasal degeneration/idiopathic degeneration/atrophy and degeneration/glial degeneration/degeneration/neuronal cell body degeneration/brain degeneration/neurite degeneration/degeneration of CA1 neurons/eye degeneration/nerve degeneration/Diffuse degeneration/degeneration of optic chiasma/Degenerating neuron…	Disease	252
Disease1614	MESH:D009421	central nervous system diseases/central nervous system disorders/Central Nervous System/Central Nervous System Disorders/Central Nervous System Diseases/Disorders of the Central Nervous System/central nervous system disease/central nervous system ischaemia/hemangioblastomatosis of the central nervous system/central nervous system disorder/congenital malformations/Central Nervous System Homeostasi…	Disease	61
Disease1615	MESH:D009422	neurological function defect/neurological disorders/neurological disorder/Neurological Disorders/Neurological disorders/acute neurologic injury/neurologic disorders/neurological injury/neurological illnesses/neurological maladies/neurologic disorder/neuropathologies/neurological defects/neurological defect/neurological syndrome/Alzheimer's disease-type neuropathology/neuropathologic features of n…	Disease	918
Disease1616	MESH:D009423	nervous system neoplasms/	Disease	1
Disease1617	MESH:D009436	neural tube defect/nasogastric tube/gastrostomy tube placement/nasogastric tubes/endotracheal tube/orotracheal tube/gastrostomy tube/Cuffed endotracheal tubes/endotracheal tube placement/neural defect/neural tube defects/NTD/neural defects/Neural tube defects/Eppendorf tubes/myelodysplasia/neural tube lumen/tube thoracostomy/neural tube/exencephaly and meningomyeloceles/abnormal neural tube closu…	Disease	51
Disease1618	MESH:D009437	neuropathic pain/Central Neuropathic Pain/Neuropathic pain/chronic neuropathic pain/Central chronic neuropathic pain/thrombogenicity of the residual left atrial appendage stump/neuropathic pain syndrome/neuropathic pain syndromes/neuropathic pain conditions/chronic neuropathic pain conditions/particular neuropathic pain conditions/central neuropathic/chronic neuropathic pain condition/HIV-related…	Disease	102
Disease1619	MESH:D009440	neurasthenia/	Disease	1
Disease1620	MESH:D009442	meningiomas and schwannomas/schwannomas/nonvestibular CN schwannomas/2 nonvestibular CN schwannomas/nonvestibular schwannoma/psammomatous melanotic schwannoma/Schwannoma/	Disease	6
Disease1621	MESH:D009443	neuritis/	Disease	3
Disease1622	MESH:D009444	experimental autoimmune neuritis/EAN/	Disease	2
Disease1623	MESH:D009447	neuroblastoma/Neuroblastoma/astrocytoma and neuroblastoma/SK-N-SH neuroblastoma/neuroblastoma-glioma/neuroblastoma Neuro2a/CHP-126 neuroblastomas/dopaminergic neuroblastoma/neuroblastomas/neuro-2A neuroblastoma/(2)M17 neuroblastoma/SK-N-BE neuroblastoma/hypoxia in neuroblastoma/Neuroblastoma Injury/neuroblastoma injury/neuroblastoma 2a/neuroblastoma neuronal/dopaminergic-like neuroblastoma/	Disease	101
Disease1624	MESH:D009449	neurosis/sympathetic neurocirculatory failure/failure of neurocirculatory/neuronal neurosis/	Disease	5
Disease1625	MESH:D009455	neurofibromas/peripheral neurofibromas/intraspinal neurofibroma/intraspinal neurofibromas/neurofibromas and peripheral nerve neurofibromas/	Disease	3
Disease1626	MESH:D009456	cerebral I/Cerebral I/Focal cerebral I/atrial I/hypertension I/'I'/acute cerebral I/Neurofibromatosis Type-1/neurofibromatosis type-1/NF‑κB, ICAM‑1 and MMP‑/Notch 1–NF-κB pathway after ischemia/neurofibromatosis type 1/neurofibromatosis type/‑I/I dysfunction/Neurofibromatosis type/acute focal cerebral I/neurofibromatosis 1/NF1 cerebral vasculopathy/NF-kappaB p50-deficient/focal cerebral I/pediatr…	Disease	199
Disease1627	MESH:D009459	neuroleptic malignant syndrome/combined neuroleptic/Neuroleptic malignant syndrome/NMS/neuroleptic drugs/	Disease	12
Disease1628	MESH:D009461	FINDINGS/neurologic deficit/Neurological deficit/neurological function deficit/neurological deficit improvement/neurological deficit/neurological deficits/focal neurological deficit/ischemic Neurological Deficits/neurologic deficits/motor deficit/acute neurological deficit/nonfocal neurological deficits/Nonfocal neurological deficits and noncerebrovascular disorders/neurological dysfunctions/Neur…	Disease	2358
Disease1629	MESH:D009464	cerebellopontine angle tumors/neurofibromatosis type 2-associated multilobulated vestibular schwannomas/bilateral vestibular schwannoma/vestibular schwannomas/Unilateral vestibular schwannoma/vestibular schwannoma/cerebellopontine angle tumor/	Disease	5
Disease1630	MESH:D009468	neuromuscular dystrophies/neuromuscular paralysis/neuromuscular disorders/neuromuscular disorder/neuromuscular hyperactivity/acute neuromuscular illness/schizophrenia and various neuromuscular syndromes/autoimmune neuromuscular diseases/autoimmune neuromuscular disease/neuromuscular diseases/neuromuscular disease/scapuloperoneal neuromuscular disorder/neuromuscular multisystemic disease/congenita…	Disease	48
Disease1631	MESH:D009471	neuromyelitis optica/device thrombosis/neuromyelitis optica spectrum disorder/HeartMate® II device implantation/WATCHMAN Left Atrial Appendage Closure Device/endovascular thrombectomy device/Acorn Cardiac Support Device/intra-arterial mechanical thrombectomy devices/endothelial-cell injury among endovascular thrombectomy devices/neurothrombectomy devices/	Disease	14
Disease1632	MESH:D009472	Kufs disease/neuronal ceroid lipofuscinosis/infantile batten disease/Neuronal ceroid lipofuscinoses/infantile neuronal ceroid lipofuscinosis/Batten's disease/	Disease	8
Disease1633	MESH:D009477	Hereditary Neuropathy/Hereditary neuropathy/hereditary neuropathy/inherited sensory neuropathy/hereditary sensory neuropathies/Inherited Neuropathy/	Disease	4
Disease1634	MESH:D009494	neurosyphilis/asymptomatic neurosyphilis/cerebral or spinal gummatous disease/paretic extremities/paretic limb/paretic hand movement deficits/tertiary neurosyphilis/paretic limb impairment/paretic limb joints/paretic extremity/	Disease	20
Disease1635	MESH:D009503	neutropenia/febrile neutropenia/Febrile neutropenia/IV neutropenia/Benign ethnic neutropenia/Associated Neutropenia/	Disease	35
Disease1636	MESH:D009507	Ota Memorial Hospital/	Disease	1
Disease1637	MESH:D009542	Niemann-Pick disease/Niemann-Pick Disease Type A/Niemann-Pick disease type A/Niemann-Pick diseases/	Disease	8
Disease1638	MESH:D009625	NOMAS/	Disease	4
Disease1639	MESH:D009668	nasal mucosa/nasal anatomy/inferior nasal/	Disease	8
Disease1640	MESH:D009748	nutritional disorders/	Disease	1
Disease1641	MESH:D009759	temporary myocardial dysfunction/temporary diastolic dysfunction/permanent cerebral ischaemic/Permanent focal cerebral ischaemia/Permanent cerebral ischaemia/temporary ischaemia/temporary ischemia/permanent ischaemia/temporary dysfunction/temporary focal ischemia/Temporary focal ischemia/horizontal ladder/permanent cerebral ischaemia/neurula rotation/Rotational Thromboelastometry/Brain Vertical-O…	Disease	27
Disease1642	MESH:D009765	Obesity hypertension/obese/Obesity/obesity/obesity paradox/anti-obesity/obesity drugs/Obesity-Related Glomerulopathy/obesity-related glomerulopathy/diabetes and obesity/obesity and diabetes/obesity and glucose abnormality/'obesity/Severe Obesity/obesity, diabetes/obese nonusers/obese COC/obese or diabetic/obesity comorbidities/pharmacological obesity/Obese/Obesity increases/obesity increases/Obes…	Disease	587
Disease1643	MESH:D009767	cardiovascular morbidity/Cardiovascular Morbidity/cardiovascular mortality plus morbidity/vascular morbidities/cerebrovascular and cardiovascular morbidities/increase cardiovascular morbidity/cerebrovascular morbidity/schizophrenia have excess cardiovascular morbidity/cardiovascular and renal morbidity/edema morbidities/cardiovascular morbidities/CHD morbidity/atherosclerotic morbidity/cardiac an…	Disease	129
Disease1644	MESH:D009771	obsessive compulsive disorder/Obsessive Compulsive Disorder/obsessive-compulsive disorder/OCD/isolated obsessive-compulsive disorder/Obsessive-compulsive disorder/	Disease	12
Disease1645	MESH:D009783	industrial facilities/Takeda Chemical Industries/industrial partners/	Disease	3
Disease1646	MESH:D009784	occupational dysfunctions/	Disease	1
Disease1647	MESH:D009798	Ocular hypertension/	Disease	1
Disease1648	MESH:D009800	low invasiveness/low haemorrhagic/cerebro-vascular disorders/Cerebro-vascular disorders/thrombolysis for focal cerebro-vascular ischaemia/cerebro-vasculopathy/Lowe's syndrome/cerebro-cerebellar diaschisis/	Disease	9
Disease1649	MESH:D009837	anaplastic oligodendroglioma/anaplastic oligodendrogliomas/oligodendroglioma tumors/oligodendroglioma (Oligosarcoma/oligodendroglioma/oligodendrogliomas/	Disease	4
Disease1650	MESH:D009845	oligospermia/	Disease	1
Disease1651	MESH:D009846	Oliguria/oliguria/hypotension and oliguria/oliguria, hyperlactatemia/	Disease	6
Disease1652	MESH:D009849	Olivopontocerebellar atrophy/olivopontocerebellar atrophy/nonfamilial cardiomyopathy/	Disease	2
Disease1653	MESH:D009877	endophthalmitis/	Disease	1
Disease1654	MESH:D009886	ophthalmoplegia/Autosomal Recessive Cardiomyopathy, Ophthalmoplegia/external ophthalmoplegia/ophthalmoparesis and peripheral facial nerve palsy/chronic external ophthalmoplegia/blindness, ptosis and ophthalmoplegia/external ophthalmoparesis/external ophtalmoplegia/	Disease	33
Disease1655	MESH:D009894	Central Nervous System Opportunistic Infections/opportunistic CNS infections/opportunistic infections/opportunistic infection/cerebral opportunistic infection/central nervous system opportunistic infections/Opportunistic infections/opportunistic infection and neoplasia/	Disease	14
Disease1656	MESH:D009896	optic atrophy/Optic atrophy/optic nerve atrophy/optical atrophy/optic atrophy syndrome/Bosch-Boonstra-Schaaf optic atrophy syndrome/glaucomatous optic nerve atrophy/	Disease	25
Disease1657	MESH:D009901	lesioned neural/Postmenopausal hypertension fosters/optic neuropathy/glaucomatous optic neuropathy/optic nerve disease/optic nerve dysfunction/ischemic cardiac or neural lesions/optic nerve dysplasia/Optic Neuropathy/non-syndromic optic neuropathies/optic neuropathies/neural lesions/optic tract lesion/unilateral optic tract lesion/lesion influences neural/neuro-ophthalmic optic neuropathies/foste…	Disease	24
Disease1658	MESH:D009902	optic neuritis/Optic neuritis/	Disease	2
Disease1659	MESH:D009959	oropharyngeal mucosa/oropharyngeal bacterial/oropharyngeal dysfunction/Chronic poststroke oropharyngeal dysfunction/	Disease	3
Disease1660	MESH:D010001	PDB ID/	Disease	1
Disease1661	MESH:D010003	osteoarthritis/Osteoarthritis and Cardiovascular Diseases/OA/Osteoarthritis/anti-osteoarthritis/non-osteoarthritis/osteoarthrosis/lumiracoxib AND osteoarthritis/osteoarthritis and hypertension/degenerative arthritis/total Western Ontario and McMaster Universities (WOMAC) osteoarthritis/osteoarthritis and arthritis/osteoarthritis pain/dyslipidaemia, osteoarthritis/inflammatory osteoarthritis/inter…	Disease	75
Disease1662	MESH:D010009	VAN/SJS/MED/Melnick-Needles Syndrome/Melnick-Needles syndrome/spondyloepiphyseal dysplasia/	Disease	8
Disease1663	MESH:D010013	OI/osteogenesis imperfecta/Osteogenesis imperfecta/	Disease	6
Disease1664	MESH:D010014	postarthroplastic osteolysis/osteolysis/	Disease	3
Disease1665	MESH:D010017	bone osteoid/	Disease	1
Disease1666	MESH:D010019	meningitis-septicaemia and osteomyelitis/osteomyelitis/	Disease	3
Disease1667	MESH:D010020	osteonecrosis/avascular necrosis/avascular bone necrosis/avascular osteonecrosis of bone/hypertension to osteonecrosis/Avascular Necrosis/retinopathy, osteonecrosis/	Disease	20
Disease1668	MESH:D010022	osteopetrosis/	Disease	3
Disease1669	MESH:D010024	osteoporosis/Osteoporosis/osteosarcopenia or sarco-osteoporosis/osteoporosis drugs/bone mineral density/involutional osteoporosis/anti-osteoporosis/Spinal Osteoporosis/osteoporosis and dementia/osteoporosis-related fracture/Osteoporosis Society/hypertension, osteoporosis/diabetes and osteoporosis/neurogenic osteoporosis/lumbar spine bone mineral density/Osteoporosis and cardiovascular disease/Ost…	Disease	116
Disease1670	MESH:D010026	osteosclerosis/	Disease	2
Disease1671	MESH:D010032	ophthalmoplegia externa/	Disease	1
Disease1672	MESH:D010033	arterial intima-media thickness/BMECs conditioned media/abnormalities of arterial media/hyperosmotic media/NB media supplemented/vascular lamina media/hypo-osmotic media/AS tunica media/arterial media/acute otitis media/Arterial media/MSC-conditioned media/hMSC conditioned media/Intima-Media Thickness/malignant media infarction/	Disease	17
Disease1673	MESH:D010038	L-DOPS+ENT/	Disease	1
Disease1674	MESH:D010040	OTS/	Disease	1
Disease1675	MESH:D010048	ovarian cysts/benign ovarian cysts/	Disease	3
Disease1676	MESH:D010049	ovaries/	Disease	1
Disease1677	MESH:D010051	ovarian cancer/ovarian hyper-stimulation syndrome/ovarian aging/ovarian function/Colorectal, and Ovarian Cancer Screening Trial/Malignant Ascites in Epithelial Ovarian Cancer/bearing SKOV3 ovarian cancer/primary ovarian cancer/loss of ovarian hormones/paclitaxel-refractory ovarian and fallopian tube cancers/ovarian/paclitaxel-refractory ovarian cancer/ovarian and endometrial cancer/ovarian and en…	Disease	28
Disease1678	MESH:D010146	tooth ache/painful injury/AchE/Sailuotong decreased AchE/cephalic pain/	Disease	4
Disease1679	MESH:D010148	intractable polygenic disorders/	Disease	1
Disease1680	MESH:D010182	pancreatic disease/	Disease	1
Disease1681	MESH:D010188	exocrine glands insufficiency/pancreatitis, pancreas insufficiency/	Disease	2
Disease1682	MESH:D010190	pancreatic cancer/hypoglycaemia, pancreatitis, pancreatic cancer/acute pancreatitis and pancreatic cancer/pancreas-kidney/advanced pancreatic cancer/pancreas cancer/endocrine pancreas/inflammatory disease of the pancreas/kidney-pancreas/	Disease	17
Disease1683	MESH:D010195	hypoglycaemia, pancreatitis/hepatobiliary-pancreatic/pancreatitis/acute pancreatitis/pancreatic insulin secretion/pancreatitis and diabetes/pancreatic ischemia/Acute pancreatitis/Pancreatic dysfunction/diabetes or pancreatitis/pancreatic endocrine/pancreatic lesions/pancreatic injury/Pancreatitis/pancreatic mesenchyme/impairs pancreatic/diabetes and pancreatitis/pancreatitis and pancreatic dysfun…	Disease	38
Disease1684	MESH:D010198	pancytopenia/ulcerative livedoid vasculitis and pancytopenia/	Disease	5
Disease1685	MESH:D010211	papilledema/retinal edema/bilateral papilledema/	Disease	5
Disease1686	MESH:D010212	papilloma virus/papilloma-like premalignant lesions/dysplastic papillomas/	Disease	4
Disease1687	MESH:D010214	PLS/	Disease	6
Disease1688	MESH:D010229	paracoccidioidomycosis/	Disease	1
Disease1689	MESH:D010235	paragangliomas/paraganglioma/PGL-polycythemia disorder/multiple paragangliomas/Malignant paraganglioma/Sympathetic paragangliomas/Malignant paragangliomas/malignant sympathetic paraganglioma/sporadic paraganglioma/intra-adrenal PGL/familial paragangliomas/paraganglioma syndromes/PGL/metastatic paragangliomas/	Disease	15
Disease1690	MESH:D010236	tumors of extra-adrenal paraganglia/extra-adrenal abdominal PHEOs/EXTRAS/	Disease	2
Disease1691	MESH:D010243	Caenorhabditis elegans paralysis/plegia/Todd's paralysis/left upper extremity plegia/hand plegia/chronic hand plegia/	Disease	6
Disease1692	MESH:D010244	bulbar dysfunction/bulbar paralysis/	Disease	4
Disease1693	MESH:D010245	periodic paralysis/	Disease	3
Disease1694	MESH:D010257	paraneoplastic disorders/paraneoplastic syndromes/paraneoplastic process/paraneoplastic syndrome/	Disease	6
Disease1695	MESH:D010259	paranoia/paranoia and catatonia/	Disease	2
Disease1696	MESH:D010264	lower limb/lower limb infrainguinal revascularization/lower limb infrainguinal bypass revascularization/Lower Limb Spasticity/lower limb spasticity/limb paralysis/lower extremities/lower extremity arteries/lower extremity PAD/revascularized lower limb PAD/lower limb arteries/bilateral lower limb paralysis/lower limb arterial/focal lower limb spasticity/Lower limb spasticity/lower extremity angiog…	Disease	85
Disease1697	MESH:D010265	blood dyscrasias/dyscrasia/IgM gammopathy/paraproteinemias/gammopathy/paraproteinemia/	Disease	7
Disease1698	MESH:D010267	l'Enseignement en Neurosciences Neuroimaging Criteria/	Disease	1
Disease1699	MESH:D010272	parasitic disease/parasitic diseases/	Disease	3
Disease1700	MESH:D010291	left hemiparesis/congenital hemiparesis/hemiparesis/Spastic Hemiparesis/motor hemiparesis/acute hemiparesis/chronic hemiparesis/spastic paresis/ataxic hemiparesis/upper-extremity hemiparesis/left spastic hemiparesis/contralateral hemiparesis/limb paresis/Brain-Derived Neurotrophic Factor in Beneficial Effects of Repetitive Transcranial Magnetic Stimulation for Upper Limb Hemiparesis/upper limb he…	Disease	118
Disease1701	MESH:D010292	painful dysesthesia/dysesthesia/paresthesia progress through euphoria/dysesthesia, hyperpathia/limb paresthesia/left paresthesia/paresthesia/dysesthesia/dysesthesia/hyperalgesia/scalp paresthesia/	Disease	13
Disease1702	MESH:D010300	Parkinson disease/Parkinson's disease/Parkinson’s disease/idiopathic Parkinson's disease/Alzhemer's disease/Advanced Parkinson Disease/advanced Parkinson disease/Parkinson's disorder/Parkinson's Disease/Parkinson's syndrome/Parkinson׳s disease/nonmotor disorders like Parkinson's disease/Alzeheimer's disease/familial Parkinson's disease/dopaminergic deficiency in Parkinson's disease/familial Parki…	Disease	221
Disease1703	MESH:D010302	cystosubarachnoid shunt placement for symptomatic ependymal cysts/	Disease	1
Disease1704	MESH:D010335	Consensus Validation Process/neuroplasticity process/lipohyalinosis process/ischaemic process/atherothrombotic process/pathological atherothrombotic process/artherosclerotic process/Neuroplasticity Process/atherothrombogenic process/retinopathic process/insidious systemic process/multifactorial process/	Disease	15
Disease1705	MESH:D010381	PHA/	Disease	3
Disease1706	MESH:D010392	pemphigus vulgaris/	Disease	1
Disease1707	MESH:D010411	neuronal plasticity/glial plasticity/motor cortex plasticity/abnormalities of plasticity/cerebral plasticity/Abnormal sensorimotor plasticity/neuronal plasticity after ischemia/Anchored plasticity opens doors/ischaemia-induced neural plasticity/ischaemic neural plasticity/postischemic brain plasticity/synaptic plasticity impairment/hypertension impairs synaptic plasticity/Primary Motor Cortex Ass…	Disease	49
Disease1708	MESH:D010437	peptic ulcer disease/Peptic ulcer/Gastroduodenal Ulcer/Peptic ulcer disease/peptic ulcer/gastroduodenal ulcer/peptic ulcers/gastroduodenal mucosal injuries/gastroduodenal injuries/gastroduodenal bleeding and serious cardiovascular disease/gastroduodenal/gastroduodenal ulceration/serious gastroduodenal/gastroduodenal disorders/gastroduodenal toxicity/gastroduodenal mucosal/gastroduodenal hemorrhag…	Disease	25
Disease1709	MESH:D010438	peptic ulcer and hemorrhagic/	Disease	1
Disease1710	MESH:D010468	ipsilateral hemisensory loss/hemisensory or visual neglect/neuroanatomy of hemispatial neglect/visual/perceptual deficits/hemisensory deficit/superficial hemisensory dysfunction/hemisensory dysfunction/hemisensory loss/Hemisensory deficits/left hemisensory disturbance/hemisensory deficits/hemispatial neglect/left hemispatial neglect/Noninvasive Brain Stimulation Improves Hemispatial Neglect/perce…	Disease	16
Disease1711	MESH:D010488	systemic polyarteritis nodosa/Polyarteritis Nodosa Neurologic/Polyarteritis nodosa/polyarteritis nodosa/periarteritis nodosa/arteritis and periarteritis/polyarteritis nodosa-like vasculitic/necrotic gyral lesions/panarteritis nodosa/Polyarteritis Nodosa/ADA2 deficient polyarteritis nodosa/polyarteritis-nodosa/	Disease	20
Disease1712	MESH:D010493	Infectious Pericarditis/acute pericarditis/pacemaker lead misplacement and autoimmune disease-related pericarditis/	Disease	2
Disease1713	MESH:D010495	Tuberculous pericarditis/tuberculous pericarditis/	Disease	1
Disease1714	MESH:D010505	periodic EEG patterns/ischaemic periods/Periodic acceleration/GHD periods/Multisecond periodicities/Familial Mediterranean Fever/familial Mediterranean fever/Familial Mediterranean fever/FMF/Mediterranean fever/painful polyserositis/postischemia period/absence of periodic electroencephalographic/Wanfang Digital Periodicals/	Disease	12
Disease1715	MESH:D010509	anterior lateral ventricular volume/lateral habenula/laterality of the lesion/lateral gastrocnemius/lesion laterality/later life socioeconomic conditions/fMRI-BOLD laterality/	Disease	11
Disease1716	MESH:D010510	periodontal disease/periodontal diseases/Periodontal disease/periodontal tissue infectious disease/	Disease	15
Disease1717	MESH:D010518	periodontitis/Periodontitis/Periodontal ligament/periodontal defects/periodontal lesion/periodontal defect/periodontal infections/Periodontal infections/periodontal/periodontal pathogens Porphyromonas gingivalis/periodontal condition/	Disease	17
Disease1718	MESH:D010520	PPP/	Disease	4
Disease1719	MESH:D010523	Diabetic Peripheral Neuropathy/diabetic peripheral neuropathy/peripheral neuropathy/peripheral nervous system neuropathy/PNS diseases/Peripheral neuropathy/cerebral and peripheral macroangiopathy/PNS/Various inflammatory peripheral neuropathies/'peripheral neuropathy/peripheral arthropathy/peripheral neuropathies/painful peripheral neuropathy/sensorimotor axonal peripheral neuropathy/Peripheral n…	Disease	96
Disease1720	MESH:D010534	peritoneal carcinoma/	Disease	1
Disease1721	MESH:D010538	Peritoneal Dialysis/faecal peritonitis/peritonitis/Peritonitis lasting/hemodialysis and peritoneal dialysis/continuous ambulatory peritoneal dialysis/Faecal peritonitis/Peritoneal dialysis/peritoneal dialysis/Continuous ambulatory peritoneal dialysis/haemodynamic effects of continuous ambulatory peritoneal dialysis/chronic ambulatory peritoneal dialysis/peritoneal carcinomatosis/Hemodialysis vers…	Disease	29
Disease1722	MESH:D010547	hypertension of the newborn/	Disease	1
Disease1723	MESH:D010554	personality disorders/Person'/Avoid Ischemic/avoid hyperchloraemia/personality disorder/person syndrome/ischemia avoidance/avoiding hyperosmolality/	Disease	13
Disease1724	MESH:D010580	hamartomatous vascular anomalies/	Disease	1
Disease1725	MESH:D010585	beneficial glial phagocytic/	Disease	1
Disease1726	MESH:D010591	phantom limb pain/	Disease	5
Disease1727	MESH:D010612	pharyngitis or laryngitis/pharyngeal delay/	Disease	2
Disease1728	MESH:D010661	HPA/hypothalamo-pituitary-adrenal (HPA) axis dysfunction/HPA 1a/HPA-2a/atypical phenylketonuria/	Disease	8
Disease1729	MESH:D010673	pheochromocytoma/Pheochromocytomas/pheochromocytoma and paraganglioma syndrome/Adrenal pheochromocytomas/Pheochromocytoma/pheochromocytoma-paraganglioma syndrome/pheochromocytoma and teratoma/phaeochromocytomas/pheochromocytomas/endocrine neoplasia type 2-associated pheochromocytomas/sporadic pheochromocytomas/Pheochromocytoma/paraganglioma/pheochromocytoma/paraganglioma/hypoxic pheochromocytoma/…	Disease	55
Disease1730	MESH:D010677	Gastric pH/gastric pH/alkalotic pH cardioplegic solution/systemic pH/arterial pH/cerebral pH/Gastric intramucosal pH/Neuroplasticity. Philadelphia/acidic pH conditions/Philadelphia Geriatric Center Instrumental/	Disease	14
Disease1731	MESH:D010689	phlebitis symptoms/lower limb phlebitis/cerebral phlebitis/phlebitis/	Disease	4
Disease1732	MESH:D010850	picornavirus infections/	Disease	1
Disease1733	MESH:D010859	pigmented glia/skin pigmentation/fur pigmentation/hair pigmentation/pigmentation/pigment disorder/mucosal pigmentation/depigmentation and degeneration of neuromelanin-pigmented noradrenergic/	Disease	8
Disease1734	MESH:D010871	pineal melatonin/pineal melatonin secretion/	Disease	2
Disease1735	MESH:D010899	pituitary hemorrhagic apoplexy through pituitary hyperemia/pituitary ischemic apoplexy/	Disease	1
Disease1736	MESH:D010900	pituitary dysfunction/hypophyseal macroadenoma/pituitary deficiency/pituitary macroadenoma/anterior pituitary/posterior pituitary/hypophyseal dysfunction/pituitary microadenoma/hypothalamic-hypophyseal-thyroid axis/posterior pituitary always accompanies systemic hyperosmotic stimuli/Lymphocytic adenohypophysitis/adenohypophysitis/visual pathway ischemia from superior hypophyseal artery/hypophysea…	Disease	19
Disease1737	MESH:D010911	pituitary tumors/pituitary corticotroph tumors/pituitary tumor/vascular giant pituitary adenoma/pituitary adenoma/pituitary adenomas/anterior pituitary tumor/Pituitary adenomas/sporadic pituitary adenomas/pituitary tumours/anterior pituitary corticotrophic tumor/corticotropinomas, pituitary tumors/benign pituitary adenomas/	Disease	24
Disease1738	MESH:D010922	Failure of the placental vascular remodelling/placental detachment/placental dysfunction/placental anomalies/placental thrombosis/placental lesions/placental diseases/placental vascular/ischaemic placenta/Ctcf-deficient placental endothelial/placenta carcinoma/placental ischemia/ischemic placenta/Feto-placental vascular dysfunction/	Disease	14
Disease1739	MESH:D010927	Placental Insufficiency/placental insufficiency/	Disease	3
Disease1740	MESH:D010939	plant Vernonia amygdalina/plant Knema laurina/	Disease	2
Disease1741	MESH:D010997	pleural malignancies/	Disease	1
Disease1742	MESH:D011007	gas abnormalities/gas chromatography/	Disease	2
Disease1743	MESH:D011008	Streptococcus pneumoniae/pneumococcal prophylaxis/pneumococcal/	Disease	5
Disease1744	MESH:D011014	pneumonia/Pneumonia/lobar syndrome/pneumonia in numerous disease/actinomycotic pneumonia/lobar haematomas/lung inflammation and mucositis/pneumonitis/lobar haemorrhages/acute pulmonary inflammation/pneumoniae infection/pneumoniae IgM/pulmonary inflammation/lung inflammation/lobar haemorrhage/pneumonia epidemics/pneumonia after acute central nervous system injury/aeruginosa pneumonia/absence of pn…	Disease	164
Disease1745	MESH:D011015	aspiration pneumonia/Aspiration pneumonia/glialfibrillary acidic/Aspiration pneumonias/acidic cardioplegia/Aspiration Pneumonia/vasodilatory epoxyeicosatrienoic acids/dehydropachymic acid/aspirational pneumonia/aspiration pneumonia symptoms/	Disease	39
Disease1746	MESH:D011017	lipid abnormalities/LIPID/cerebral lipid/LIPID trial/Aggressive Lipid Lowering Trial/hepatic lipid/Proatherogenic lipids increase pyroptosis/X-linked glycosphingolipid storage disease/lipid droplet abnormalities/cerebral lipid peroxidation/lipid-laden lesions/lipid raft macropinocytosis/Renal lipid peroxidation/lipid peroxidation injury/	Disease	29
Disease1747	MESH:D011018	bacteremic pneumococcal pneumonia/	Disease	1
Disease1748	MESH:D011019	Mycoplasma pneumoniae/Mycoplasma pneumoniae infection/	Disease	4
Disease1749	MESH:D011020	Pneumocystis pneumonia/	Disease	1
Disease1750	MESH:D011023	Staphylococcus aureus endocarditis/	Disease	2
Disease1751	MESH:D011027	pneumoperitoneum/	Disease	1
Disease1752	MESH:D011030	pneumothorax or pneumonia/	Disease	1
Disease1753	MESH:D011051	poliomyelitis/	Disease	2
Disease1754	MESH:D011085	polycystic ovary syndrome/PCOS/Polycystic ovary syndrome/polycystic ovarian syndrome/dehydroepiandrosterone-induced polycystic ovarian syndrome/hyperandrogenemia and hyperestrogenemia/hyperandrogenemia/Hyperandrogenemia/PCO/	Disease	13
Disease1755	MESH:D011086	polycythemia/secondary erythrocytosis/Erythrocytosis in hepatocellular carcinoma/erythrocytosis/erythrocytosis in hepatocellular carcinoma/Polycythemia/Paraganglioma Syndromes/PPGL-polycythemia syndromes/paraganglioma-polycythemia/heochromocytoma/paraganglioma and polycythemia/polycythemia, paragangliomas/erythrocytosis or hypertensive/	Disease	19
Disease1756	MESH:D011087	PV stenosis/PV/Polycythemia vera/polycythemia vera/poly-cythemia vera/inferior PV/left inferior PV/Polycythemia Vera/Polycthemia Vera/polycythaemia rubra vera/PV deficiency alters the neuronal/miRNA‑21‑PV/‑21‑PV/policythemia vera/familial PV/PRV/polycythemia rubra vera/Polycythaemia vera/polycythaemia vera/	Disease	29
Disease1757	MESH:D011111	polymyalgia rheumatica/Polymyalgia rheumatica/extra-articular disease/absence of polymyalgia rheumatica/	Disease	5
Disease1758	MESH:D011115	painful polyneuropathies/polyneuropathy/painful polyneuropathy/distal sensory polyneuropathy/Polyneuropathy/paraproteinemic polyneuropathies/polyneuropathies/autoimmune polyneuropathies/polyneuropathy, lactacidosis/chronic dysimmune polyneuropathies/type of polyneuropathy/sensory polyneuropathy/	Disease	24
Disease1759	MESH:D011123	vascular smooth muscle cell polyploidy/	Disease	1
Disease1760	MESH:D011125	APC/WT-APC/GS/3K3A-APC following endovascular thrombolysis/AAPC/familial adenomatous polyposis/APC'/APC-Dependent Familial Adenomatous Polyposis/adenomatous polyposis coli/Adenomatous tumors/astrocytic GS and ischemic tolerance/Annexin V-APC apoptosis/coli lacZ/Z-GS following cerebral ischemic injury/Z-GS/μM Z-GS/postischemic APC/late APC/APC blocks tPA's neurovascular toxicity/	Disease	79
Disease1761	MESH:D011127	polyp/Uterine polyps/polyps/	Disease	4
Disease1762	MESH:D011128	polyradiculopathy/	Disease	1
Disease1763	MESH:D011141	nocturnal polyuria syndrome/polydipsia-polyuria syndrome/polyuria/	Disease	3
Disease1764	MESH:D011164	porphyria/	Disease	1
Disease1765	MESH:D011183	postoperative neuropsychiatric complications/	Disease	1
Disease1766	MESH:D011186	postphlebitic limb/postphlebitic syndrome/	Disease	2
Disease1767	MESH:D011191	multidose potassium crystalloid cardioplegia/potassium crystalloid cardioplegia/multidose potassium crystalloid cardioplegia supplemented/multidose hypothermic potassium crystalloid cardioplegia/ischemic arrest versus potassium crystalloid cardioplegia/hypothermic potassium cardioplegia/potassium deficiency/	Disease	6
Disease1768	MESH:D011218	Willi'/Willis/Prader-Willi syndrome/Prader-Willi Syndrome/Willis disease/PWS/Willis anomalies/Willis polygon/Willis combined/Willis lecture/	Disease	13
Disease1769	MESH:D011230	precancerous lesions/precancerous injury/multiple neoplastic and preneoplastic lesions/preneoplastic cystic/	Disease	3
Disease1770	MESH:D011236	prediabetic dysglycemia/prediabetic dysglycemia and diabetes/prediabetic obese Zucker rats/	Disease	2
Disease1771	MESH:D011249	cardiovascular complications/cardiovascular complications of hypertension/	Disease	5
Disease1772	MESH:D011273	Prolonged acidemia/prolonged cerebral hypoperfusion/prolonged ischaemia/Tracheostomy versus Prolonged Orotracheal Intubation in Neurocritical Care Trial/	Disease	4
Disease1773	MESH:D011293	premenstrual dysphoric disorder/premenstrual syndrome/	Disease	2
Disease1774	MESH:D011317	Severe priapism/priapism and retinopathy/priapism/	Disease	3
Disease1775	MESH:D011371	HGPS/HGPS iPSCs/HGPS iPSC-ECs/iPSC-ECs, HGPS iPSC-ECs/HGPS iPSC-EC/Neonatal progeria/Classical progeria/neonatal progeria/Classical HGPS/progeria syndrome/Hutchinson-Gilford syndrome/	Disease	21
Disease1776	MESH:D011470	benign prostatic hyperplasia/benign prostatic hypertrophy/prostate hyperplasia/Benign Prostate Hyperplasia/	Disease	9
Disease1777	MESH:D011471	prostate cancer/hormone-refractory prostate cancer/prostate cancers/advanced prostate cancer/advanced prostate cancer metastatic/metastatic hormone-refractory prostate cancer/Prostate Cancer/hormone refractory metastatic prostate cancer/metastatic prostate cancer/glioblastoma and prostate cancer/Prostate cancer/cancer of the prostate/diabetes and prostate cancer/	Disease	28
Disease1778	MESH:D011472	metastatic prostate/benign prostate enlargement/enlarged prostate/prostate anatomy/benign prostatic enlargement/prostatism and bladder/metastatic carcinoma of the prostate/bladder or prostate/prostate/prostatic adenocarcinoma/prostate carcinoma/	Disease	9
Disease1779	MESH:D011475	carotid endarterectomy anatomic durability/late CEA anatomic durability/iNOS deficiency might improve survival if the deficiency/	Disease	2
Disease1780	MESH:D011488	Asy symbolic protein Glial Fibrillary Acidic Protein/protein abnormalities/protein deficiencies/protein-1-deficiency impairs/protein Z deficiency/Protein Hyperoxidation/	Disease	6
Disease1781	MESH:D011502	energy failure/energy-deficiency/calorie-deficient/energy insufficiency/deterioration of cerebral energy/Energy deficiency/deficiency of energy/systemic cellular energy dysfunction/energy deficiency/chronic mitochondrial energy deficiency/Mitochondrial energy deficiency/Chronic energy deficiency/neuronal energy homeostasis/Brain energy disorders/	Disease	14
Disease1782	MESH:D011504	protein-losing enteropathy/Protein-losing enteropathy/	Disease	3
Disease1783	MESH:D011507	proteinuria and renal function/proteinuria/microalbuminuria/proteinuria/heavy proteinuria among hypertensive/heavy proteinuria/proteinuria of the trial/haematuria and proteinuria/proteinuria reduction delay/Proteinuria/microalbuminuria or proteinuria/nondiabetic proteinuria/proteinuria and renal lesions/hypertension and proteinuria/Microalbuminuria and proteinuria/microalbuminuria and proteinuria…	Disease	97
Disease1784	MESH:D011537	neuropathic itch syndromes/Neuropathic itch syndromes/brachioradial pruritus/neuropathic itch/Neuropathic itch/	Disease	2
Disease1785	MESH:D011546	pseudohypoaldosteronism type 2/pseudohypoaldosteronism type I/pseudohypoaldosteronism type II/	Disease	5
Disease1786	MESH:D011547	pseudohypoparathyroidism/	Disease	1
Disease1787	MESH:D011559	idiopathic intracranial hypertension/benign intracranial hypertension/arteria cerebri media/left arteria cerebri media/pseudotumor cerebri/pseudotumour cerebri/	Disease	12
Disease1788	MESH:D011561	pseudoxanthoma elasticum/defect diseases like PXE/PXE/Pseudoxanthoma elasticum/PXE arterial disease/PXE disease/	Disease	13
Disease1789	MESH:D011565	Psoriasis/psoriasis/dementia in the psoriasis/psoriasis and dementia/Psoriasis Longitudinal Assessment Registry/Adult psoriasis/Severe psoriasis/pustular psoriasis/Psoriasis Longitudinal Assessment/psoriasis often/chronic plaque psoriasis/chronic psoriasis/psoriasis vulgaris/psoriasis have systemic/Psoriasis Remission/psoriasis improvement/Psoriasis vulgaris/	Disease	34
Disease1790	MESH:D011596	psychomotor retardation/visual impairment and psychomotor retardation/psychomotor developmental delay/psychomotor delay/Psychomotor retardation/	Disease	17
Disease1791	MESH:D011618	psychotic disorders/psychosis and schizophrenia/psychosis and hyperemesis/acute psychosis/psychosis/idiopathic psychotic/schizophrenia and psychosis/brief cerebral ischemic/brief hypercapnic stimulus/	Disease	23
Disease1792	MESH:D011628	delayed puberty/	Disease	1
Disease1793	MESH:D011654	pulmonary edema/acute pulmonary edema/neurogenic pulmonary edema/Pulmonary edema measurements/Pulmonary edema/Neurogenic pulmonary edema/	Disease	28
Disease1794	MESH:D011655	pulmonary thromboembolism/pulmonary embolism/acute pulmonary embolism/Pulmonary embolism/pulmonary artery thromboembolism/embolic pulmonary hypertension/pulmonary embolic disease/	Disease	29
Disease1795	MESH:D011656	pulmonary emphysema/	Disease	1
Disease1796	MESH:D011657	eosinophilic pneumonia/	Disease	1
Disease1797	MESH:D011660	chronic pulmonary heart disease/	Disease	1
Disease1798	MESH:D011665	atrioventricular valve regurgitation/pulmonary insufficiency/Pulmonary insufficiency/	Disease	3
Disease1799	MESH:D011681	functional abnormalities/Amplatzer PFO Occluder/Tolerability of Fixed-Dose Combination Perindopril/Chlorthalidone-new Powerful Fixed dose Antihypertensive Combination/PLT function abnormalities/renal function abnormalities/pupillary abnormality/function abnormalities/abnormal vascular function/cardiometabolic functional abnormalities/Afferent Pupillary Defects/pupillary defects/hemianopic eyes/pu…	Disease	25
Disease1800	MESH:D011695	hepatotoxicity, nephrotoxicity and allergic disease/	Disease	1
Disease1801	MESH:D011697	thrombotic thrombocytopenic purpura/Thrombotic thrombocytopenic purpura/TTP/microangiopathic hemolytic anemia/aberrant thrombotic thrombocytopenic purpura/thrombotic rather than haemorrhagic/Hereditary thrombotic thrombocytopenic purpura/Upshaw-Schulman syndrome/USS/Thrombotic Thrombocytopenic Purpura/Upschaw-Schulman syndrome/congenital thrombotic thrombocytopenic purpura/Congenital thrombotic t…	Disease	24
Disease1802	MESH:D011776	pyuria/	Disease	1
Disease1803	MESH:D011778	Q˙/Q VA/Q T/Coxiella burnetii/	Disease	3
Disease1804	MESH:D011782	sudden quadriplegia or paraplegia/spastic quadriplegia/quadriplegia/paraplegia or quadriplegia/tetraplegia/chronic tetraplegia/coma and tetraplegia/Locked-In Syndrome/	Disease	13
Disease1805	MESH:D011832	synchrotron radiation angiography/degeneration of the optic radiation/	Disease	2
Disease1806	MESH:D011843	radiculopathies/oppositifolia methanolic root/Turmeric Root (Curcuma longa) Ganthoda/radiculopathy/Glehnia littoralis Root Extract/Salvia miltiorrhiza root/root inflammation/aortic root lesion/aortic root inflammation/Salvia miltiorrhiza root extract/deficiency, excess and deficient root/	Disease	14
Disease1807	MESH:D011906	AngII hypertensive rats/acute cerebral ischemic injury rats/Qi deficiency and blood stasis rat cerebral/Cerebral ischemic rats/cerebral ischemic rats/hypertensive WML rats/cerebrally ischaemic rats/ischaemic rats/dysfunction of MID rats/hyperglycemic rat heart/focal cerebral ischaemia rats/focal cerebral ischemic rats/hyperlipidemic rats/hypertensive rats/oesophageal striated muscle of Wistar Kyo…	Disease	77
Disease1808	MESH:D011928	Raynaud's syndrome/	Disease	1
Disease1809	MESH:D012008	recurrent ischaemia/	Disease	3
Disease1810	MESH:D012010	Pure Red Cell Aplasia/	Disease	1
Disease1811	MESH:D012019	algodystrophy/shoulder-hand syndrome/shoulder-hand syndrome of hemiplegia/pain syndrome type I/reflex sympathetic dystrophy/superior cervical sympathetic ganglia/Reflex Sympathetic Dystrophy/Reflex sympathetic dystrophy/RSD/shoulder hand syndrome/CPRS/	Disease	16
Disease1812	MESH:D012021	DECREASED/decrease its hypoglycaemic/decreased lesion volume/decreased lesion burden/decreases infarct volume and edema/decreases vascular amyloid/decreases myocardial contractility/cerebrolysin decreases lethality/Decreased infarct injury/Pravastatin decreases wall shear stress/decreased systemic vascular/Nisoldipine decreased systemic vascular/Thiopental decreased myocardial contractility/hyper…	Disease	85
Disease1813	MESH:D012030	errors/measurement errors/	Disease	2
Disease1814	MESH:D012035	Refsum disease/	Disease	1
Disease1815	MESH:D012078	arterial stenosis/large cerebral arterial stenosis/Percutaneous renal artery/atherosclerotic renal artery stenosis/unilateral or bilateral renal artery stenosis/renal arteries/atheromatous renal artery stenosis/Atherosclerotic Renal Artery Stenosis/Atherosclerotic renal artery stenosis/Renal Artery Stenosis Trial/atherosclerotic renal artery stenosis and systolic hypertension/bilateral atheroscle…	Disease	75
Disease1816	MESH:D012090	Cumulative necrotic lesions/repetitions neuroplasticity/	Disease	2
Disease1817	MESH:D012127	Neonatal and Acute Respiratory Distress Syndrome/neonatal respiratory distress syndrome/respiratory distress syndrome/	Disease	4
Disease1818	MESH:D012128	acute respiratory distress syndrome/adult respiratory distress syndrome/Adult Respiratory Distress Syndrome/	Disease	13
Disease1819	MESH:D012131	respiratory failure/acute respiratory failure/respiratory insufficiency/Acute respiratory failure/ventilatory defect/acute hypoxemic respiratory failure/Respiratory insufficiency/Respiratory failure/comorbidities like respiratory failure/	Disease	49
Disease1820	MESH:D012133	respiratory muscle fatigue/Central diaphragmatic impairment/	Disease	3
Disease1821	MESH:D012135	RALES/	Disease	1
Disease1822	MESH:D012140	respiratory tract disease/renal tract abnormalities/dentatorubrothalamic tract/corticospinal tract lesion/Spinothalamic tract lesions/	Disease	5
Disease1823	MESH:D012141	respiratory disorders/upper respiratory infection/respiratory disease/respiratory infection/upper respiratory infections/respiratory deficiency/upper respiratory tract infections/chronic respiratory disease/respiratory infections/upper respiratory tract infection/respiratory defects/respiratory dysfunction/acute respiratory infection/respiratory tract infections like pneumonia/respiratory disease…	Disease	38
Disease1824	MESH:D012148	restless legs syndrome/Restless legs syndrome/Restless Legs Syndrome/	Disease	10
Disease1825	MESH:D012162	degeneration of the tubular epithelium/atrophy of the choriocapillaris and degeneration of photoreceptors/degeneration of retinal ganglion/retinal degeneration/retinal dysfunction and/or degeneration/dysfunction and degeneration/Retinal Degeneration/photoreceptor degeneration/retinal degenerations/retinal ganglion cell degeneration/retinal ganglion cell (RGC) degeneration/degeneration of retinal …	Disease	21
Disease1826	MESH:D012163	detached solid/epidermal detachment/retinal detachment/Retinal Detachment/retinal detachments/detachment/	Disease	6
Disease1827	MESH:D012164	retinal disease/Vertebrate retinal pigment epithelium/retinal pigment epithelium/retinal pigmented epithelium/Retinal pigmented epithelium/loss of the retinal pigment epithelium/	Disease	9
Disease1828	MESH:D012166	retinal haemorrhages/retinal hemorrhage/	Disease	2
Disease1829	MESH:D012167	Endovascular Perforations/endovascular perforation during thrombectomy/	Disease	1
Disease1830	MESH:D012170	Retinal Vein Occlusion/cerebral vein thrombosis/vein thrombosis/ischaemic central retinal vein occlusion/ischaemic retinal vein occlusion/retinal vein thrombosis/bilateral retinal vein thrombosis/thrombosis of sinuses or cerebral veins/cerebral cortical vein thrombosis/vein rethrombosis/renal vein thromboses/Isolated cortical vein thrombosis/	Disease	22
Disease1831	MESH:D012173	retinal disorders/Retinal Conditions/cerebral or retinal ischaemic/retinal ischaemic damage/cerebral or retinal ischaemioc attacks/retinal vascular disease/retinal vascular/retinal vascular change/retinal vascular anomalies/retinal vascular lesions/retinitis pigmentosum/Retinal vascular calibers/retinal lipofuscinosis/retinal abnormalities/retinal pigmentary changes/Retinal abnormalities/central …	Disease	22
Disease1832	MESH:D012174	concentric hypertrophy/±2.56 μg/dyslipidemic 34/Retinitis Pigmentosa/retinitis pigmentosa/concentration-dependent venular cerebrovasospasm/pigmentary retinopathy/concentric cardiomyocyte hypertrophy/X-linked retinitis pigmentosa/concentric myocyte hypertrophy/concentric LV hypertrophy/Retinitis pigmentosa/	Disease	37
Disease1833	MESH:D012175	advanced retinoblastoma/unilateral or bilateral advanced intraocular retinoblastoma/retinoblastoma/retinoblastomas/RB/Retinoblastoma 1/retinal ganglion cell neurons or NB 2a/d1 neuroblastoma/-retinoblastoma/retinoblastoma tumor/	Disease	20
Disease1834	MESH:D012178	retinopathy of prematurity/adult medial fibroplasia/	Disease	2
Disease1835	MESH:D012183	trans-synaptic degeneration/synaptic dysfunction/retrograde cardioplegia/retrograde blood cardioplegia/retrograde crystalloid cardioplegia/retrograde cold crystalloid cardioplegia/axon dysfunction/Retrograde cardioplegia/retrograde multidose cold blood cardioplegia/retrograde cold blood cardioplegia/combined antegrade-retrograde cardioplegia/Cold retrograde blood cardioplegia/retrograde decrement…	Disease	42
Disease1836	MESH:D012185	periaortic lymphadenectomy/retroperitoneal fibrosis/	Disease	2
Disease1837	MESH:D012202	Reye's syndrome/	Disease	2
Disease1838	MESH:D012206	rhabdomyolysis/vascular thrombosis and rhabdomyolysis/Rhabdomyolysis/Atorvastatin-Diltiazem Combination Induced Rhabdomyolysis/bimodal rhabdomyolysis/rhabdomyolysis-/nephrotoxicity, rhabdomyolysis/Myopathy and rhabdomyolysis/rhabdomyolysis when dyslipidemia/rhabdomyolysis and death/Myoglobinuria or rhabdomyolysis/acute rhabdomyolysis/fatal rhabdomyolysis/rhabdomyolysis, coagulopathy/rhabdomyolysi…	Disease	54
Disease1839	MESH:D012208	rhabdomyosarcoma/	Disease	6
Disease1840	MESH:D012213	inflammatory rheumatic diseases/rheumatic arthritis/acute rheumatic fever/inflammatory rheumatism/	Disease	7
Disease1841	MESH:D012214	rheumatic heart disease/Rheumatic Heart Disease/rheumatic heart valve disease/rheumatic heart arrhythmia/	Disease	11
Disease1842	MESH:D012216	Rheumatism'/rheumatic disease/rheumatic valve disease/rheumatism/rheumatic valvulopathy/rheumatic mitral disease/enthesopathy/enthesopathies of AS/rheumatic valvular disease/rheumatic diseases/rheumatic disorders/rheumatic polymyalgia/Non rheumatic valvular disease/Rheumatic Disease/Rheumatic Disorders/Rheumatic valvular disease/	Disease	22
Disease1843	MESH:D012218	rheumatoid nodules/	Disease	1
Disease1844	MESH:D012220	antimalarial and chronic rhinitis/crusty rhinitis/rhinitis/	Disease	3
Disease1845	MESH:D012221	perennial herbage Polygonum Cuspidatum Sieb/	Disease	1
Disease1846	MESH:D012223	intracranial vasomotor/cerebral haemodynamics and cerebral vasomotor/Cerebral vasomotor/postmenopausal vasomotor disturbances/Endothelial dysfunction includes abnormalities of vasomotor tone/cerebrovascular vasomotor/vasomotor dysfunction/endothelial vasomotor function/cerebral vasomotoricity/	Disease	9
Disease1847	MESH:D012303	vascular ring contractility/arterial rings/	Disease	2
Disease1848	MESH:D012376	rodent ischemia/DHA-deficient rodent/	Disease	3
Disease1849	MESH:D012415	Rubinstein-Taybi syndrome/	Disease	4
Disease1850	MESH:D012421	arterial IEL ruptures/	Disease	1
Disease1851	MESH:D012480	Nontyphoidal Salmonellosis/Nontyphoidal Salmonella infection/	Disease	1
Disease1852	MESH:D012497	Sandhoff disease/beta₃-adrenergic/beta-Thalassaemia/Beta-Thalassaemia/deficiency of beta/	Disease	4
Disease1853	MESH:D012507	systemic sarcoidosis/cardiac sarcoid/Cardiac sarcoidosis/cardiac sarcoidosis/sarcoid disease/sarcoidosis/	Disease	7
Disease1854	MESH:D012509	sarcoma/soft tissue sarcomas/Sarcomas/	Disease	4
Disease1855	MESH:D012511	hypertension and 37.6% hypercholesterolaemia/	Disease	1
Disease1856	MESH:D012512	Ewing's sarcoma/ES/RIPostC+ES/Percutaneous intramuscular ES/	Disease	10
Disease1857	MESH:D012513	EHS/	Disease	12
Disease1858	MESH:D012514	Kaposi sarcoma/	Disease	1
Disease1859	MESH:D012516	osteosarcoma/osteogenic sarcomas/osteosarcomas/extraosseous osteosarcoma/FBJ osteosarcoma/osteogenic/	Disease	12
Disease1860	MESH:D012555	intensity abnormalities/	Disease	1
Disease1861	MESH:D012559	schizophrenia/chronic schizophrenia/Chronic schizophrenia/acute schizophrenia/schizophrenia GWAS/chronic schizophrenic/Schizophrenia/schizophrenia and atopic diseases/	Disease	81
Disease1862	MESH:D012562	disorganized tumor vasculature/	Disease	1
Disease1863	MESH:D012563	delusional parasitosis/	Disease	1
Disease1864	MESH:D012569	Borderline diabetes/borderline diabetes/incipient fever/borderline hypertension/borderline hypertensives/incipient unilateral ACI/	Disease	9
Disease1865	MESH:D012587	venous return system/cerebral venous return/systemic venous anomalies/anomalous venous return/	Disease	4
Disease1866	MESH:D012595	Systemic Sclerosis/systemic sclerosis/Systemic sclerosis/scleroderma/	Disease	9
Disease1867	MESH:D012598	sclerosis drugs/sclerosis/sclerosis-like lesions/SCLEROSIS/sclerosis lesions/	Disease	75
Disease1868	MESH:D012600	scoliosis/congenital scoliosis/progressive scoliosis/epilepsy and scoliosis/Congenital scoliosis/	Disease	11
Disease1869	MESH:D012607	bilateral arciform scotomas/scintillating scotoma/scotoma/	Disease	5
Disease1870	MESH:D012614	nonfunctional macroadenoma/	Disease	1
Disease1871	MESH:D012640	tonic seizures/convulsion and hyponatraemia/tonic convulsive seizures/axial tonic seizures/somatosensory abnormalities/olfactory dysfunction/Olfactory dysfunction/gustatory disorder/Unilateral gustatory disturbance/central somatosensory lesions/tonic convulsions/	Disease	16
Disease1872	MESH:D012678	sensory disorder/sensory syndrome/sensory axonopathy/sensory dysfunction/nonacral sensory syndrome/augmented sensorial/	Disease	11
Disease1873	MESH:D012735	physiological dysfunction/sexual dysfunction/Sexual dysfunction/physiologic abnormalities/physiologic dysfunction/serious physiological dysfunction/physiologic hypervolemia/acute physiologic abnormalities/sexual dysfunction/	Disease	21
Disease1874	MESH:D012757	ovine ischemic cardiomyopathy/	Disease	1
Disease1875	MESH:D012766	Ship Thrombolysis/	Disease	1
Disease1876	MESH:D012769	Circulatory failure/circulatory failure/hypovolemic shock/acute cerebral circulatory disorder/loop circulatory system diseases or disorders/circulatory disorder/hypohemoglobinemic shock/circulatory disease/circulatory system disorders/atrial shocks/hemorrhagic hypovolemic shock/circulatory disorders/acute shock or hypovolaemia/hyperthermic shock/Hypovolemic shock/hypertensive circulatory disease/…	Disease	45
Disease1877	MESH:D012771	hemorrhagic shock/Hemorrhagic shock/haemorrhagic shock/traumatic hemorrhagic shock/cardiac contractility after hemorrhagic shock/hemorrhagic shock impaired cardiovascular function/trauma-hemorrhagic shock/	Disease	38
Disease1878	MESH:D012772	High Volume Hemofiltration Decrease Septic Shock/Septic shock/Septic Shock Trial/hyperdynamic septic shock/hypovolaemic or septic shock/toxic shock syndrome/	Disease	6
Disease1879	MESH:D012778	bowel dysfunction/bowel syndrome/	Disease	9
Disease1880	MESH:D012791	autonomic failure/autonomic failure syndromes/Shy-Drager syndrome/dysautonomic disorders/chronic autonomic failure/	Disease	9
Disease1881	MESH:D012793	Brain Irradiation/	Disease	1
Disease1882	MESH:D012798	Sialorrhea/sialorrhea/impact of sialorrhea/hypersalivation/	Disease	4
Disease1883	MESH:D012804	sinus node dysfunction/sinus node disease/sick-sinus syndrome/atrioventricular node ablation/sick sinus syndrome/congenital sick sinus syndrome/Sinus node disease/	Disease	20
Disease1884	MESH:D012806	siderosis or focal convexity sub-arachnoid hemorrhage/cardiac siderosis/Infratentorial superficial siderosis/Central nervous system infratentorial superficial siderosis/	Disease	3
Disease1885	MESH:D012816	hypoglycaemic symptoms/hyperglycaemic symptoms/neuroglycopaenic symptoms/ischaemic symptoms/dysphoric symptoms/Neuropathy Symptom/deficiency symptoms/symptoms of anaemia/	Disease	8
Disease1886	MESH:D012848	sinoatrial and atrioventricular/	Disease	1
Disease1887	MESH:D012851	Thrombolysis During Decompressive Craniectomy for Malignant Cerebral Venous Sinus Thrombosis/malignant cerebral venous sinus thrombosis/cerebral venous sinus thrombosis/Venous Sinus Thrombosis/Cerebral venous sinus thrombosis/Occipital Sinus Thrombosis/occipital sinus thrombosis/thrombosis of the occipital sinus/sinus thrombosis/cerebral venous sinus thrombosis complicating neurobrucellosis/venou…	Disease	44
Disease1888	MESH:D012852	sinusitis/Catastrophic Allergic Fungal Sinusitis/invasive fungal sinusitis/headache or sinusitis/	Disease	3
Disease1889	MESH:D012868	skin abnormalities/	Disease	1
Disease1890	MESH:D012871	skin hypersensitivity/skin diseases/skin disease/skin disorders/chronic inflammatory dermatosis/eosinophilic dermatoses/skin lesions/Skin lesions/skin injury/psoriasiform skin disease/hyperelastic skin/skin neoplasia/vasospastic skin phenomena/skin capillaries/skin lesion/inflammatory skin disease/telangiectatic skin lesions/inflammatory skin disorder/chronic inflammatory skin disease/traumatic s…	Disease	35
Disease1891	MESH:D012872	vesicular exocytosis and receptor endocytosis/vesicular tubular complexes/	Disease	2
Disease1892	MESH:D012877	atherothrombotic manifestations/Systemic Manifestations/	Disease	2
Disease1893	MESH:D012878	nonmelanoma skin cancers/non-melanoma skin cancer/nonmelanoma skin cancer/nonmelanoma skin tumors/skin tumor/skin tumours/	Disease	7
Disease1894	MESH:D012883	skin ulceration/skin ulcers/skin ulcer/	Disease	3
Disease1895	MESH:D012887	Skull Fractures Induce Neuroinflammation/skull fractures/	Disease	1
Disease1896	MESH:D012891	apnea-hypopnea/apnea-hypopnea index/sleep apnea syndrome/sleep apnea/hypopnoea syndrome/apnea-hypopnea syndrome/sleep apnea/	Disease	18
Disease1897	MESH:D012893	sleep disorders/anaemia, sleep disorders/Sleep disorder/sleep disorder/sleep dysfunction/sleep apnoea syndrome/sleep respiratory disorders/	Disease	20
Disease1898	MESH:D013001	pain disorders/painful conditions/somatoform disorder/	Disease	3
Disease1899	MESH:D013005	duodenal somatostatinoma/duodenal somatostatinomas/somatostatinomas/paragangliomas or somatostatinomas/paraganglioma and somatostatinoma/somatostatinoma/	Disease	6
Disease1900	MESH:D013035	epileptic spasms/muscle spasm/episodic spasms/hypermotor-tonic-spasms/limb spasms/limb spasm/spasm syndrome/ischaemia-induced arteriolar spasm/muscle spasms/lower limb muscle spasm/	Disease	10
Disease1901	MESH:D013036	hypsarrhythmia/infantile spasms/West syndrome/	Disease	5
Disease1902	MESH:D013064	Verbal Fluency/Mattis Word Fluency, Luria Alternating Series/speech abnormalities/speech disorders/Aphasia and Other Fluency Disorders/fluency disorders/semantic verbal fluency/speech disorder/Verbal Fluency Test/	Disease	12
Disease1903	MESH:D013118	spinal cord/spinal cord diseases/spinal cord ischaemia/Spinal Cord Cavernous Malformation Hemorrhage/rhombencephalon and spinal cord/Nucleus Transcriptional Profiling Defines Spinal Cord Neurons/spinal cord ischemic damage/spinal cord involvement/rhombencephalon, spinal cord/Spinal Cord/spinal cord microvascular ECs/spinal cord infarction/Abnormality of spinal cord/thoracic spinal cord cavernoma/…	Disease	15
Disease1904	MESH:D013119	spinal cord injury/spinal cord trauma/Spinal Cord Injury/spinal cord injuries/SCISSOR-Spinal Cord Injury/epilepsy or spinal cord injury/spinal cord injury conditions/Spinal Cord Injury Society/traumatic spinal cord injury/cord injury/acute spinal cord injury/spinal cord ischaemia and trauma/traumatic myelopathy/Acute Spinal Cord Injury/Spinal cord injury/Severe Spinal Cord Injury/Spinal Cord Inju…	Disease	239
Disease1905	MESH:D013120	Intramedullary Spinal Cord Ependymal Cyst/intramedullary spinal cord lesions/spinal cord tumor/	Disease	3
Disease1906	MESH:D013122	spinal diseases/undergoing unilateral spinal anaesthesia/spinal motoneuronopathy/	Disease	3
Disease1907	MESH:D013124	spinal injuries/spinal injury/spinal ischemic injury/	Disease	3
Disease1908	MESH:D013130	spinal stenosis/	Disease	1
Disease1909	MESH:D013132	spinocerebellar degeneration/Autosomal Recessive Ataxias/autosomal recessive ataxias/autosomal recessive ataxia/recessive ataxias/hereditary ataxias/cerebellar lesion/cerebellar ataxia/cerebellar ataxias/acute cerebellar ataxia/spino-epidural anaesthesia/late lesion volumes/late lesion volume/corticostriatal neuronal/Spinocerebellar degeneration/spinocerebellar degenerations/delayed cerebellar at…	Disease	58
Disease1910	MESH:D013158	splenic atrophy/cerebral and splenic injury/	Disease	4
Disease1911	MESH:D013160	hypoplastic spleen/Spleen atrophy/	Disease	2
Disease1912	MESH:D013163	splenomegaly/	Disease	8
Disease1913	MESH:D013167	Spondyloarthritis Disease Duration/Spondyloarthritis/axial spondyloarthropathies/Ankylosing spondylitis/axial spondyloarthritis/ankylosing spondylitis/	Disease	8
Disease1914	MESH:D013180	bacterial strain deficient/telediastolic volume and global longitudinal strain/haemodynamic strain/	Disease	3
Disease1915	MESH:D013203	staphylococcal infections/	Disease	1
Disease1916	MESH:D013226	convulsive status epilepticus/status epilepticus/neuropsychological disorders status/tonic-clonic status epilepticus/status epilepticus concern epileptic/endothelial dysfunction status/Absence status epilepticus/haemodynamic status/Nonconvulsive Status Epilepticus/anaemia status/	Disease	13
Disease1917	MESH:D013262	Steven-Johnson syndrome/Stevens-Johnson Syndrome/	Disease	2
Disease1918	MESH:D013272	gastric adverse/gastric tube/gastric mucosal injury/abnormalities of aging gastric mucosa/gastric/gastric PCO2/stomach pain/gastric pain/gastric tonometry/gastric discomfort/gastric intolerance/gastric lavage/gastric damage/gastric pHi/gastric side/gastric mucosal barrier/adenocarcinoma of the stomach/serious gastric adverse/gastric and renal toxicity/gastric cytoprotection/Gastric haemorrhage/ga…	Disease	56
Disease1919	MESH:D013274	gastric mucosa to injury/gastric mucosa/gastric mucosa or "aging gastropathy/Aging gastric mucosa has impaired mucosal defense/gastric cancer/gastric cancers/type 3 gastric cancer/gastric and cardiovascular/Gastric cancer/stomach cancer/gastric tumor/stomach cancer and methaemoglobinaemia/gastric carcinoma/gastric mill central pattern generator/submucosal vascular anomaly of the stomach/	Disease	25
Disease1920	MESH:D013276	gastric ulcer/gastric ulcerations/gastric ulcers/gastric ulceration/	Disease	16
Disease1921	MESH:D013280	stomatitis/stomatitis virus/	Disease	5
Disease1922	MESH:D013282	denture stomatitis/	Disease	1
Disease1923	MESH:D013313	posttraumatic neuropathy/posttraumatic stress disorder/posttraumatic stress disorders/PTSD/post-traumatic stress disorder/posttraumatic pneumonectomy/chronic dysfunctional stress/posttraumatic lesions/schizophrenia, post-traumatic stress disorder/Chronic Stress/Chronic stress/chronic stress/	Disease	19
Disease1924	MESH:D013341	Sturge-Weber syndrome/Sturge-Weber disease/Sturge-Weber Syndrome/	Disease	4
Disease1925	MESH:D013344	subacute sclerosing panencephalitis/	Disease	1
Disease1926	MESH:D013345	subarachnoid hemorrhage/Subarachnoid Hemorrhage/convexity subarachnoid haemorrhage/subarachnoid hemorrhages/Aneurysmal Subarachnoid Hemorrhage/aneurysmal subarachnoid hemorrhage/Subarachnoid hemorrhage/subarachnoid haemorrhage/Aneurysmal subarachnoid hemorrhage/subarachnoidal hemorrhage/Intraventricular Sustained Release Nimodipine for Subarachnoid Hemorrhage/Convexal Subarachnoid Hemorrhage/conv…	Disease	500
Disease1927	MESH:D013349	subclavian steal syndrome/ipsilateral subclavian artery stenosis/	Disease	3
Disease1928	MESH:D013354	Salmonella enteritidis subdural empyema/subdural empyemas/	Disease	2
Disease1929	MESH:D013362	Bioavailability of Edaravone Sublingual Tablet Versus Intravenous/	Disease	1
Disease1930	MESH:D013398	SID/SIDS/	Disease	3
Disease1931	MESH:D013478	superior haemodynamic/ischaemia of the right superior limb/superior mesenteric artery vascular/thrombosis of the superior cerebellar artery/left superior mesencephalum/	Disease	5
Disease1932	MESH:D013479	inferior vena cava filters/superior vena cava isolation/inferior vena cava/Inferior vena cava diameter/valve-inferior vena cava isthmus/inferior vena cava isthmus/hypertonic saline into the inferior vena cava/brief inferior vena cava/inferior vena cava thrombosis/vena cava/alga Ecklonia cava/inferior vena cava filter thrombus/inferior vena cava diameter increase/Superior vena cava syndrome/Superi…	Disease	33
Disease1933	MESH:D013543	sweat gland dysfunction/sweating disorders/	Disease	2
Disease1934	MESH:D013547	von Frey/von Frey Aesthesiometer/von Frey sensory/Von Frey/von Frey hairs/von Frey Hair/	Disease	8
Disease1935	MESH:D013553	atherosclerotic swine/	Disease	1
Disease1936	MESH:D013568	clinical abnormalities/abnormalities in lesions/left facial nerve lesion/	Disease	6
Disease1937	MESH:D013575	antiglaucoma eye drops/haemodynamic postural/Summer syncope syndrome/postural disorders/syncopal attacks/micturition disorder/sudden drops/Carotid sinus hypersensitivity/chronic ischaemic situation/extremities, dystonic postures/cardiogenic embolism/syncopal episodes/improvement of nerve defect situation/micturition deficits/micturition dysfunction/lateral postural imbalance/unilateral dystonic p…	Disease	23
Disease1938	MESH:D013577	Fangji Dihuang Decoction formula syndrome and Fengyin Decoction formula syndrome/Fangji Dihuang Decoction syndrome and Fengyin Decoction syndrome/Hyperviscosity syndrome/Shaoyang cardinal disadvantageous syndrome/TCM syndrome/hyperviscosity syndrome/debilitating syndrome/geriatric syndrome/TUR-syndrome/deficiency syndrome/nephritic syndrome/serotoninergic syndrome/cryoglobulinemic syndrome/hyperp…	Disease	84
Disease1939	MESH:D013581	rheumatoid synovial/	Disease	1
Disease1940	MESH:D013584	synovial sarcoma/	Disease	1
Disease1941	MESH:D013592	late latent syphilis/	Disease	1
Disease1942	MESH:D013595	syringomyelia/	Disease	2
Disease1943	MESH:D013606	locomotor deficits after injury/meningovascular syphilis/tabes dorsalis/meningovascular/locomotor deficit/locomotor impairment/locomotor dysfunction/locomotor deficits/limb locomotor/Meningovascular syphilis/'Meningovascular syphilis/locomotor disorders/locomotor deficiency/	Disease	14
Disease1944	MESH:D013610	tachycardia/tachyarrhythmias and bradyarrhythmias/Tachycardia-Induced Cardiomyopathy/tachycardia-induced cardiomyopathy/atrial tachyarrhythmias/AADs-refractory atrial tachyarrhythmia/atrial tachyarrhythmia lasting ≥/tachyarrhythmia-induced cardiomyopathy/tachyarrhythmia/tachycardia or focal tachycardias/reflex tachycardia/hypertension and tachycardia/tachycardia and hypertension/Atrial Tachyarrhy…	Disease	193
Disease1945	MESH:D013611	atrioventricular-nodal/atrioventricular nodal/atrioventricular nodal ablation/intra AV nodal re-entry tachycardia/nodal tachycardia/Atrioventricular reentrant tachycardia/atrioventricular (AV) nodal reentrant tachycardia/atrioventricular reentrant tachycardia/atrioventricular nodal reentry tachycardia/atrioventricular (AV) reentrant tachycardia/AV nodal reentrant tachycardia/paroxysm of AV reentr…	Disease	20
Disease1946	MESH:D013612	atrial tachycardia/atrial macroreentrant tachycardia/atrial ectopic tachycardia/focal atrial tachycardia/nonsustained atrial tachycardia/atrial tachycardia remodeling/Atrial tachycardias/	Disease	21
Disease1947	MESH:D013614	paroxysmal atrial tachycardia/paroxysmal supra-ventricular tachycardia/	Disease	2
Disease1948	MESH:D013615	intra-atrial reentrant tachycardia/Sustained intraatrial reentrant tachycardia/intraatrial reentrant tachycardia/Atrioventricular node reentrant tachycardias/	Disease	3
Disease1949	MESH:D013616	sinus tachycardia/	Disease	4
Disease1950	MESH:D013617	supraventricular tachycardia/supraventricular tachycardias/supraventricular arrhytmias/paroxysmal supraventricular tachycardia/sustained supraventricular tachycardia/documented supraventricular tachycardia/ECG-documented paroxysmal supraventricular tachycardia/Chronic supraventricular tachycardia/chronic supraventricular tachycardia/	Disease	25
Disease1951	MESH:D013625	childhood Takayasu's arteritis/Childhood Takayasu's arteritis/Takayasu arteritis/Takayasu Arteritis/Takayasu's disease/	Disease	5
Disease1952	MESH:D013631	TGD/Tangier disease/Tangier/	Disease	5
Disease1953	MESH:D013651	cerebral salt wasting/Cerebral Salt Wasting/Metal Element-Containing Herbal Formula Angong Niuhuang Pill/salt deficiency/ANP deficiency causes salt-sensitive hypertension/deoxycorticosterone acetate-salt hypertension/central taste disorders/taste disorders/	Disease	7
Disease1954	MESH:D013661	Tay-Sachs disease/	Disease	2
Disease1955	MESH:D013683	Hereditary Hemorrhagic Telangiectasia/Hereditary hemorrhagic telangiectasia/HHT/hereditary haemorrhagic telangiectasia/hereditary hemorrhagic telangiectasia/arteriovenous malformations of hereditary hemorrhagic telangiectasia/Rendu-Osler disease/Rendu-Osler-Weber disease/Hereditary hemorrhagic telangiectasia type 1/"hereditary hemorrhagic telangiectasia/Endoglin deficiency causes hereditary hemor…	Disease	34
Disease1956	MESH:D013684	perifoveal microangiopathic telangiectases/cutaneous telangiectases/	Disease	2
Disease1957	MESH:D013700	Giant Cell Arteritis/giant cell arteritis/temporal arteritis/giant-cell arteritis/	Disease	18
Disease1958	MESH:D013705	Temporomandibular Disorders/temporomandibular disorders/	Disease	1
Disease1959	MESH:D013706	temporomandibular joint dysfunction/	Disease	5
Disease1960	MESH:D013716	lateral epicondylitis/	Disease	1
Disease1961	MESH:D013724	immature hypoxemic/immature hypoxemic piglets/teratoma/immature neuronal death/immature oligodendroglia/immature stereocilia/embryonic body, teratoma/immature teratomas/teratomas/immature teratoma/tridermal teratoma/immature amoeboid myeloid/immature newborn neurons/newborn immature neurons/immature oligodendrocytes/	Disease	18
Disease1962	MESH:D013733	testicular ischemia/testicular atrophy/	Disease	2
Disease1963	MESH:D013734	AIS/PAIS/anterior circulation AIS/non-AIS conditions/diabetic AIS/EC-GAP-AIS/EC-GAP-AIS phenomenon/AIS-NVU/TFM/paediatric AIS/deficiency of the NK1 receptor/phagocytosis receptors and erythrophagocytosis/AIS-only/receptor deficiency/congenital AIS/thromboembolic AIS/idiopathic AIS/pediatric AIS/angiotensin II receptor blocker lipophilicities/Drosophila lipophorin receptors/neuronal lipophorin rec…	Disease	355
Disease1964	MESH:D013736	IIa dose escalation trial testing tolerability/Testicular tumours/test abnormalities/Global Thrombosis Test/ultrasonic Doppler cardiovascular function test/haemodynamic tests/testicular cancer/Aachen Aphasia Test/Symbol Digit Modalities Test/testicular tumor/Lower Extremity Motor Coordination Test/Symbol-Digit Modalities Test/upper extremity Fugl-Meyer and Action Research Arm Test and Wolf Motor …	Disease	22
Disease1965	MESH:D013742	tetanus spasticity/	Disease	1
Disease1966	MESH:D013771	MALDI-TOF MS/TOF/cerebral ischemia via UPLC-Q-TOF/MS analysis/HPLC-DAD-IT-TOF-MS/MALDI-TOF-MS/MALDI-TOF MS meropenem hydrolysis/SELDI-TOF-MS/Q-TOF-MS/UPLC-ESI-Q-TOF/MS/	Disease	10
Disease1967	MESH:D013786	thalamic hemorrhage/Thalamic pain syndrome/thalamic syndrome/Dejerine-Roussy Syndrome/thalamic pain syndrome/thalamic posterior insular/thalamic atrophy/Thalamic pain and stereotactic mesencephalotomy/thalamic ischemia/thalamic degeneration/secondary thalamic neurodegeneration/ischemia reduced delayed thalamic atrophy/ventroposterior thalamic nucleus undergoing secondary degeneration/bilateral th…	Disease	61
Disease1968	MESH:D013789	thalassemia and Hb S/β°-thalassemia/thalassemia/thalassemia-2/thalassemia-/alpha2 3.7kb-thalassemia/α-thalassemia/α-thalassemia decreases/-Thalassemia/thalassemias/Thalassemia/	Disease	23
Disease1969	MESH:D013832	thiamine deficiency/	Disease	2
Disease1970	MESH:D013896	acute thoracic syndrome/thoracic pain syndrome/thoracic disease/Thoracic sympathectomy/	Disease	4
Disease1971	MESH:D013898	extremity and thoracic spine injury/	Disease	1
Disease1972	MESH:D013901	neurovascular unit/neurovascular networks/focal neurovascular/French Neurovascular Society/Neurovascular Society/necessary neurovascular/cardiovascular and neurovascular/Neurovascular Remodeling/neurovascular units/remodeling of neurovascular/neurovascular disorders/neurovascular remodelling/Neurovascular dysfunction/neurovascular function and dysfunction/neurovascular/Neurovascular disorders/neu…	Disease	265
Disease1973	MESH:D013915	glycoprotein IIb IIIa/Glanzmann thrombasthenia/type I Glanzmann thrombasthenia/UFH plus glycoprotein IIb/	Disease	4
Disease1974	MESH:D013919	Buerger disease/thromboangitis obliterans/Buerger's disease/Thromboangiitis obliterans/thromboangiitis obliterans/	Disease	5
Disease1975	MESH:D013920	Essential thrombocythemia/essential thrombocythemia/thrombocythemia essential/	Disease	12
Disease1976	MESH:D013921	thrombocytopenia/idiopathic thrombocytopenic/THC/Thrombocytopenia/Thrombocytopenia During Valproic/hepatosplenomegaly thrombocytopenia/immune thrombocytopenia/thrombocytopenia type II/thrombopenia/thrombocytopenia grade III/Severe thrombocytopenia/Thrombopenia/thrombocytopenic/thrombotic thrombocytopenia/thrombocytopenic purpura and thrombocytopenia/anaemia, thrombopenia/thrombotic thrombocytopen…	Disease	103
Disease1977	MESH:D013922	thrombocytosis/essential thrombocytosis/Thrombocytosis/thrombocytosis or polycythemia/Essential thrombocytosis/	Disease	15
Disease1978	MESH:D013923	thromboembolism/thromboembolic/systemic thromboembolic/thromboembolic and hemorrhagic/cerebral thromboembolism/thromboembolic cerebrovascular/thromboembolic stroke/systemic thromboembolism/PREvention oF thromboembolic/thromboembolism and the total burden of paroxysmal atrial fibrillation and thromboembolic/Thromboembolism/Thromboembolism, Vascular Disease/thromboembolic prophylaxis/Thromboembolic…	Disease	792
Disease1979	MESH:D013924	superficial thrombophlebitis/thrombophlebitis/cerebral thrombophlebitis/	Disease	9
Disease1980	MESH:D013927	Acute thrombosis/thrombosis/atrial thrombus/impaired thrombosis/thrombosis of left/Left Atrial Appendage Thrombus/left atrial appendage thrombus/vascular access thrombosis/valve thrombosis/Thrombosis/Thrombosis and Haemostasis criteria/arterial thrombus/thrombus removal/pump thrombosis/Global Thrombosis/hypertension and thrombosis/anti-thrombosis/solid thrombus/Vascular Thrombosis/Haemostasis and…	Disease	829
Disease1981	MESH:D013953	thymic hypoplasia/Thymic hypoplasia/Thymic stromal lymphopoietin/	Disease	2
Disease1982	MESH:D013958	Thyroid storm Symptoms/pediatric thyroid storm/thyrotoxic crisis/	Disease	2
Disease1983	MESH:D013959	thyroid disease/Thyroid disease/thyroid diseases/thyroid disorders/Thyroid diseases/	Disease	16
Disease1984	MESH:D013964	Thyroid cancer/thyroid cancer/Thyroid Cancer/	Disease	4
Disease1985	MESH:D013966	thyroid dysfunction/thyroid abnormalities/pituitary-thyroid-cardiac axis/thyroidal dysfunction/Thyroid deficiency/	Disease	11
Disease1986	MESH:D013967	autoimmune thyroid disease/autoimmune thyroiditis/	Disease	1
Disease1987	MESH:D013971	hypothyreosis, thyrotoxicosis/thyrotoxicosis/thyrotoxicosis-induced hypercoagulability/apathetic thyrotoxicosis/	Disease	9
Disease1988	MESH:D013981	Tic Disorder/tic disorders/tic disorder/deadly childhood disorder/	Disease	4
Disease1989	MESH:D014012	audiovestibular disorders of vascular origin/OBJECTIVES: Hyperchloremia/central arterial pulsatility/arterial pulsatility/fluorodeoxyglucose positron emission tomography/impairment of vascular origin/AIMS AND OBJECTIVES/Aircraft noise increases vascular and cerebral oxidative stress/Noise-Induced Auditory Synaptopathy/Noise trauma/18F-fluorodeoxyglucose positron emission tomography/	Disease	13
Disease1990	MESH:D014029	tobacco consumption/osteoblastic nicotinic/	Disease	2
Disease1991	MESH:D014060	tongue atrophy/	Disease	1
Disease1992	MESH:D014069	tonsillitis/infect tonsil/bilateral cerebellar tonsil of posterior cerebella lobe/	Disease	4
Disease1993	MESH:D014071	MRI abnormalities/abnormalities/handwriting abnormalities/hemodynamic abnormalities/CBF abnormalities/electroencephalography abnormalities/electrocardiographic abnormalities/pathophysiologic abnormalities/EEG abnormalities/Abnormal neuroplasticity/dangerous abnormalities/ALT abnormality/rheological abnormalities/hemorheologic abnormality/improvement of hemorheologic abnormality/SAI abnormalities/…	Disease	96
Disease1994	MESH:D014082	nonvertebral fractures/	Disease	1
Disease1995	MESH:D014085	cardiovascular drift/[125I]iodocyanopindolol diazirine migrated/VSMCs excessive migration/Transwell‑migration/	Disease	4
Disease1996	MESH:D014095	neurological impact of cerebrovascular/beneficial impact/beneficial impact of antidiabetic drugs/impact of renal and hepatic impairment/impact of moderate hyperchloremia/neurological impact/macrovascular impact of antihyperglycemic/impact of Valerian Ligusticum Pill（VLP）/impact of neoplasm/impact injury/economic impact/impact of diabetes/impact of hypertension/haemodynamic impact/Sickness Impact …	Disease	77
Disease1997	MESH:D014103	Cervical dystonia/cervical dystonia/	Disease	4
Disease1998	MESH:D014115	toxemia/	Disease	1
Disease1999	MESH:D014123	toxoplasmosis of the cerebellum/Toxoplasma gondii/	Disease	4
[truncated: 1,251 more rows]
