# Supplementary material for: Mining a stroke knowledge graph from literature
Source: BMC Bioinformatics. 2021 Jul 29;22(Suppl 10):387. doi: 10.1186/s12859-021-04292-4 (PMC8319697; doi:10.1186/s12859-021-04292-4)
Supplement: Supplementary file 2 — Additional file 2. The list of stroke-related symptoms. [file 12859_2021_4292_MOESM2_ESM.xlsx]

## Sheet: Sheet1
num:ID	nid	name	:LABEL	Count
Symptom1	Abasia	Abasia	Symptoms	1
Symptom2	Abdominal Distention	Abdominal Distention	Symptoms	1
Symptom3	Abdominal Pain	Abdominal Pain	Symptoms	21
Symptom4	Abrasion	Abrasion	Symptoms	3
Symptom5	Acid Reflux	Acid Reflux	Symptoms	1
Symptom6	Acne	Acne	Symptoms	11
Symptom7	Acute Kidney Injury	Acute Kidney Injury	Symptoms	38
Symptom8	Acute Psychosis	Acute Psychosis	Symptoms	3
Symptom9	Adhd	Adhd	Symptoms	18
Symptom10	Adrenal Insufficiency	Adrenal Insufficiency	Symptoms	7
Symptom11	Advancing Age	Advancing Age	Symptoms	48
Symptom12	Afib	Afib	Symptoms	18
Symptom13	Aggression	Aggression	Symptoms	17
Symptom14	Aging	Aging	Symptoms	4103
Symptom15	Agitation	Agitation	Symptoms	39
Symptom16	Agoraphobia	Agoraphobia	Symptoms	1
Symptom17	Alcohol Abuse	Alcohol Abuse	Symptoms	42
Symptom18	Alcohol Consumption	Alcohol Consumption	Symptoms	119
Symptom19	Alcohol Withdrawal	Alcohol Withdrawal	Symptoms	4
Symptom20	Allergy	Allergy	Symptoms	26
Symptom21	Alopecia	Alopecia	Symptoms	21
Symptom22	Alzheimer'S Disease	Alzheimer'S Disease	Symptoms	98
Symptom23	Amblyopia	Amblyopia	Symptoms	5
Symptom24	Amenorrhea	Amenorrhea	Symptoms	6
Symptom25	Anaphylaxis	Anaphylaxis	Symptoms	9
Symptom26	Anasarca	Anasarca	Symptoms	1
Symptom27	Anemia	Anemia	Symptoms	205
Symptom28	Anemic	Anemic	Symptoms	12
Symptom29	Anger	Anger	Symptoms	282
Symptom30	Animal Virus	Animal Virus	Symptoms	1
Symptom31	Ankylosing Spondylitis	Ankylosing Spondylitis	Symptoms	6
Symptom32	Anorexia Nervosa	Anorexia Nervosa	Symptoms	1
Symptom33	Anosmia	Anosmia	Symptoms	6
Symptom34	Antiphospholipid	Antiphospholipid	Symptoms	88
Symptom35	Antiphospholipid Syndrome	Antiphospholipid Syndrome	Symptoms	39
Symptom36	Anxiety	Anxiety	Symptoms	301
Symptom37	Aortic Stenosis	Aortic Stenosis	Symptoms	35
Symptom38	Aphasia	Aphasia	Symptoms	321
Symptom39	Appendicitis	Appendicitis	Symptoms	2
Symptom40	Apprehension	Apprehension	Symptoms	3
Symptom41	Arachnoiditis	Arachnoiditis	Symptoms	3
Symptom42	Ards	Ards	Symptoms	1282
Symptom43	Arrhythmia	Arrhythmia	Symptoms	874
Symptom44	Arrhythmias	Arrhythmias	Symptoms	389
Symptom45	Arteriovenous Malformation	Arteriovenous Malformation	Symptoms	114
Symptom46	Asthenopia	Asthenopia	Symptoms	1
Symptom47	Asthma	Asthma	Symptoms	102
Symptom48	Asthma Attack	Asthma Attack	Symptoms	4
Symptom49	Ataxia	Ataxia	Symptoms	218
Symptom50	Atrial Fibrillation	Atrial Fibrillation	Symptoms	2781
Symptom51	Atrial Flutter	Atrial Flutter	Symptoms	52
Symptom52	Atrophy	Atrophy	Symptoms	337
Symptom53	Attention Deficit	Attention Deficit	Symptoms	34
Symptom54	Aura	Aura	Symptoms	170
Symptom55	Autism	Autism	Symptoms	49
Symptom56	Back Pain	Back Pain	Symptoms	22
Symptom57	Bacterial Infection	Bacterial Infection	Symptoms	36
Symptom58	Bacterial Infections	Bacterial Infections	Symptoms	24
Symptom59	Balance Problems	Balance Problems	Symptoms	1
Symptom60	Behavior Disorder	Behavior Disorder	Symptoms	3
Symptom61	Behavioral Disturbances	Behavioral Disturbances	Symptoms	7
Symptom62	Bilateral Headache	Bilateral Headache	Symptoms	1
Symptom63	Bipolar Disorder	Bipolar Disorder	Symptoms	50
Symptom64	Bladder Cancer	Bladder Cancer	Symptoms	3
Symptom65	Bladder Dysfunction	Bladder Dysfunction	Symptoms	10
Symptom66	Blastomycosis	Blastomycosis	Symptoms	1
Symptom67	Bleeding	Bleeding	Symptoms	1827
Symptom68	Bleeding Disorders	Bleeding Disorders	Symptoms	10
Symptom69	Blepharospasm	Blepharospasm	Symptoms	8
Symptom70	Blindness	Blindness	Symptoms	71
Symptom71	Blister	Blister	Symptoms	3
Symptom72	Bloating	Bloating	Symptoms	3
Symptom73	Blood Clot	Blood Clot	Symptoms	133
Symptom74	Blurred Vision	Blurred Vision	Symptoms	8
Symptom75	Blurry Vision	Blurry Vision	Symptoms	1
Symptom76	Bone Fracture	Bone Fracture	Symptoms	13
Symptom77	Bone Loss	Bone Loss	Symptoms	21
Symptom78	Boredom	Boredom	Symptoms	1
Symptom79	Bowel Incontinence	Bowel Incontinence	Symptoms	2
Symptom80	Bowel Obstruction	Bowel Obstruction	Symptoms	1
Symptom81	Bradycardia	Bradycardia	Symptoms	89
Symptom82	Brain Abscesses	Brain Abscesses	Symptoms	3
Symptom83	Brain Aneurysm	Brain Aneurysm	Symptoms	5
Symptom84	Brain Cancer	Brain Cancer	Symptoms	12
Symptom85	Brain Infections	Brain Infections	Symptoms	4
Symptom86	Brain Trauma	Brain Trauma	Symptoms	66
Symptom87	Brain Tumor	Brain Tumor	Symptoms	141
Symptom88	Breast Cancer	Breast Cancer	Symptoms	148
Symptom89	Breast Disease	Breast Disease	Symptoms	4
Symptom90	Breast Pain	Breast Pain	Symptoms	2
Symptom91	Bronchiolitis	Bronchiolitis	Symptoms	2
Symptom92	Bronchitis	Bronchitis	Symptoms	14
Symptom93	Bruising	Bruising	Symptoms	5
Symptom94	Bruit	Bruit	Symptoms	5
Symptom95	Burn	Burn	Symptoms	65
Symptom96	Burning	Burning	Symptoms	18
Symptom97	Burning Pain	Burning Pain	Symptoms	4
Symptom98	Bursitis	Bursitis	Symptoms	2
Symptom99	Cancer Chemotherapy	Cancer Chemotherapy	Symptoms	11
Symptom100	Carcinoid Syndrome	Carcinoid Syndrome	Symptoms	1
Symptom101	Cardiac Arrest	Cardiac Arrest	Symptoms	179
Symptom102	Cardiomyopathy	Cardiomyopathy	Symptoms	557
Symptom103	Carpal Tunnel	Carpal Tunnel	Symptoms	10
Symptom104	Cataract	Cataract	Symptoms	50
Symptom105	Catarrh	Catarrh	Symptoms	3
Symptom106	Catatonia	Catatonia	Symptoms	6
Symptom107	Cauda Equina	Cauda Equina	Symptoms	1
Symptom108	Cavities	Cavities	Symptoms	18
Symptom109	Celiac Disease	Celiac Disease	Symptoms	4
Symptom110	Cellulitis	Cellulitis	Symptoms	3
Symptom111	Cerebral Palsy	Cerebral Palsy	Symptoms	62
Symptom112	Certain Foods	Certain Foods	Symptoms	1
Symptom113	Cervical Cancer	Cervical Cancer	Symptoms	4
Symptom114	Charcot-Marie-Tooth Disease	Charcot-Marie-Tooth Disease	Symptoms	3
Symptom115	Chemical	Chemical	Symptoms	1821
Symptom116	Chest Pain	Chest Pain	Symptoms	74
Symptom117	Chest Tightness	Chest Tightness	Symptoms	2
Symptom118	Chickenpox	Chickenpox	Symptoms	2
Symptom119	Chill	Chill	Symptoms	25
Symptom120	Chilliness	Chilliness	Symptoms	1
Symptom121	Chills	Chills	Symptoms	4
Symptom122	Chlamydia	Chlamydia	Symptoms	11
Symptom123	Chronic Anemia	Chronic Anemia	Symptoms	2
Symptom124	Chronic Pain	Chronic Pain	Symptoms	54
Symptom125	Cirrhosis	Cirrhosis	Symptoms	43
Symptom126	Cluster Headache	Cluster Headache	Symptoms	5
Symptom127	Cobalamin Deficiency	Cobalamin Deficiency	Symptoms	3
Symptom128	Cognitive Disability	Cognitive Disability	Symptoms	5
Symptom129	Cognitive Impairment	Cognitive Impairment	Symptoms	558
Symptom130	Cold	Cold	Symptoms	216
Symptom131	Cold Hands	Cold Hands	Symptoms	1
Symptom132	Cold Injury	Cold Injury	Symptoms	5
Symptom133	Colic	Colic	Symptoms	19
Symptom134	Colitis	Colitis	Symptoms	26
Symptom135	Colon Cancer	Colon Cancer	Symptoms	17
Symptom136	Coma	Coma	Symptoms	308
Symptom137	Communicable Disease	Communicable Disease	Symptoms	25
Symptom138	Compulsive Behavior	Compulsive Behavior	Symptoms	1
Symptom139	Concussion	Concussion	Symptoms	8
Symptom140	Confusion	Confusion	Symptoms	93
Symptom141	Constipation	Constipation	Symptoms	40
Symptom142	Convulsion	Convulsion	Symptoms	57
Symptom143	Copd	Copd	Symptoms	45
Symptom144	Cough	Cough	Symptoms	68
Symptom145	Coughing	Coughing	Symptoms	3
Symptom146	Crohn'S Disease	Crohn'S Disease	Symptoms	1
Symptom147	Crust	Crust	Symptoms	3
Symptom148	Cryptogenic Epilepsies	Cryptogenic Epilepsies	Symptoms	1
Symptom149	Cyanosis	Cyanosis	Symptoms	7
Symptom150	Cyst	Cyst	Symptoms	855
Symptom151	Cystic Fibrosis	Cystic Fibrosis	Symptoms	25
Symptom152	Cytomegalovirus	Cytomegalovirus	Symptoms	24
Symptom153	Dcis	Dcis	Symptoms	1
Symptom154	Decompression Sickness	Decompression Sickness	Symptoms	8
Symptom155	Dehydration	Dehydration	Symptoms	72
Symptom156	Delayed Puberty	Delayed Puberty	Symptoms	2
Symptom157	Delirium	Delirium	Symptoms	50
Symptom158	Delusions	Delusions	Symptoms	10
Symptom159	Dementia	Dementia	Symptoms	1263
Symptom160	Dengue	Dengue	Symptoms	2
Symptom161	Depressed Mood	Depressed Mood	Symptoms	3
Symptom162	Depression	Depression	Symptoms	1067
Symptom163	Developmental Delay	Developmental Delay	Symptoms	44
Symptom164	Diabetes	Diabetes	Symptoms	2990
Symptom165	Diabetes Insipidus	Diabetes Insipidus	Symptoms	8
Symptom166	Diabetes Mellitus	Diabetes Mellitus	Symptoms	1098
Symptom167	Diabetic Ketoacidosis	Diabetic Ketoacidosis	Symptoms	2
Symptom168	Diarrhea	Diarrhea	Symptoms	38
Symptom169	Dietary Factors	Dietary Factors	Symptoms	11
Symptom170	Dieting	Dieting	Symptoms	1
Symptom171	Difficulty Speaking	Difficulty Speaking	Symptoms	2
Symptom172	Difficulty Swallowing	Difficulty Swallowing	Symptoms	2
Symptom173	Difficulty Walking	Difficulty Walking	Symptoms	4
Symptom174	Dilated Pupil	Dilated Pupil	Symptoms	1
Symptom175	Diphtheria	Diphtheria	Symptoms	8
Symptom176	Diplopia	Diplopia	Symptoms	18
Symptom177	Disease	Disease	Symptoms	45663
Symptom178	Disorganization	Disorganization	Symptoms	15
Symptom179	Diverticulitis	Diverticulitis	Symptoms	1
Symptom180	Dizziness	Dizziness	Symptoms	112
Symptom181	Dka	Dka	Symptoms	3
Symptom182	Double Vision	Double Vision	Symptoms	3
Symptom183	Down Syndrome	Down Syndrome	Symptoms	1
Symptom184	Dreams	Dreams	Symptoms	5
Symptom185	Drooling	Drooling	Symptoms	1
Symptom186	Drowsiness	Drowsiness	Symptoms	18
Symptom187	Drug Overdose	Drug Overdose	Symptoms	1
Symptom188	Drug Withdrawal	Drug Withdrawal	Symptoms	15
Symptom189	Dry Mouth	Dry Mouth	Symptoms	13
Symptom190	Dry Skin	Dry Skin	Symptoms	3
Symptom191	Dull	Dull	Symptoms	195
Symptom192	Dysarthria	Dysarthria	Symptoms	82
Symptom193	Dysesthesia	Dysesthesia	Symptoms	10
Symptom194	Dyslipoproteinemia	Dyslipoproteinemia	Symptoms	5
Symptom195	Dyspepsia	Dyspepsia	Symptoms	28
Symptom196	Dysphagia	Dysphagia	Symptoms	205
Symptom197	Dysphasia	Dysphasia	Symptoms	28
Symptom198	Dyspnea	Dyspnea	Symptoms	47
Symptom199	Dystonia	Dystonia	Symptoms	71
Symptom200	Dysuria	Dysuria	Symptoms	4
Symptom201	Echolalia	Echolalia	Symptoms	1
Symptom202	Eclampsia	Eclampsia	Symptoms	76
Symptom203	Ectopic Pregnancy	Ectopic Pregnancy	Symptoms	4
Symptom204	Edema	Edema	Symptoms	1069
Symptom205	Embarrassment	Embarrassment	Symptoms	2
Symptom206	Emotional Disorder	Emotional Disorder	Symptoms	7
Symptom207	Emphysema	Emphysema	Symptoms	5
Symptom208	Empyema	Empyema	Symptoms	4
Symptom209	Encephalitis	Encephalitis	Symptoms	81
Symptom210	Endocarditis	Endocarditis	Symptoms	43
Symptom211	Endometrial Cancer	Endometrial Cancer	Symptoms	14
Symptom212	Endometrial Disease	Endometrial Disease	Symptoms	1
Symptom213	Endometriosis	Endometriosis	Symptoms	6
Symptom214	Enemas	Enemas	Symptoms	2
Symptom215	Enlarged Heart	Enlarged Heart	Symptoms	3
Symptom216	Eosinophilic Esophagitis	Eosinophilic Esophagitis	Symptoms	1
Symptom217	Epec	Epec	Symptoms	2
Symptom218	Epigastric Pain	Epigastric Pain	Symptoms	1
Symptom219	Epistaxis	Epistaxis	Symptoms	12
Symptom220	Eschar	Eschar	Symptoms	1
Symptom221	Etec	Etec	Symptoms	3661
Symptom222	Euphoria	Euphoria	Symptoms	9
Symptom223	Excessive Activity	Excessive Activity	Symptoms	2
Symptom224	Excessive Yawning	Excessive Yawning	Symptoms	1
Symptom225	Exhaustion	Exhaustion	Symptoms	29
Symptom226	Facial Droop	Facial Droop	Symptoms	7
Symptom227	Facial Flushing	Facial Flushing	Symptoms	4
Symptom228	Facial Paralysis	Facial Paralysis	Symptoms	7
Symptom229	Facial Weakness	Facial Weakness	Symptoms	8
Symptom230	Fainting	Fainting	Symptoms	5
Symptom231	Fatigue	Fatigue	Symptoms	165
Symptom232	Fear	Fear	Symptoms	116
Symptom233	Febrile Seizure	Febrile Seizure	Symptoms	12
Symptom234	Fecal Incontinence	Fecal Incontinence	Symptoms	5
Symptom235	Fever	Fever	Symptoms	150
Symptom236	Fibromyalgia	Fibromyalgia	Symptoms	7
Symptom237	Fistula	Fistula	Symptoms	38
Symptom238	Flu	Flu	Symptoms	228
Symptom239	Flushing	Flushing	Symptoms	20
Symptom240	Food Allergy	Food Allergy	Symptoms	2
Symptom241	Food Poisoning	Food Poisoning	Symptoms	1
Symptom242	Foot Pain	Foot Pain	Symptoms	1
Symptom243	Forgetful	Forgetful	Symptoms	4
Symptom244	Forgetfulness	Forgetfulness	Symptoms	3
Symptom245	Fracture	Fracture	Symptoms	143
Symptom246	Frontotemporal Dementia	Frontotemporal Dementia	Symptoms	31
Symptom247	Fungal Infections	Fungal Infections	Symptoms	7
Symptom248	Gait Abnormalities	Gait Abnormalities	Symptoms	2
Symptom249	Gait Disturbances	Gait Disturbances	Symptoms	13
Symptom250	Gait Imbalance	Gait Imbalance	Symptoms	2
Symptom251	Gallstones	Gallstones	Symptoms	4
Symptom252	Ganglion	Ganglion	Symptoms	126
Symptom253	Gastric Disorder	Gastric Disorder	Symptoms	1
Symptom254	Gastritis	Gastritis	Symptoms	10
Symptom255	Gastroenteritis	Gastroenteritis	Symptoms	6
Symptom256	Gastrointestinal Bleeding	Gastrointestinal Bleeding	Symptoms	129
Symptom257	Gastrointestinal Discomfort	Gastrointestinal Discomfort	Symptoms	4
Symptom258	Gerd	Gerd	Symptoms	2
Symptom259	Gestational Diabetes	Gestational Diabetes	Symptoms	8
Symptom260	Gingivitis	Gingivitis	Symptoms	3
Symptom261	Glaucoma	Glaucoma	Symptoms	59
Symptom262	Global Aphasia	Global Aphasia	Symptoms	8
Symptom263	Glomerulonephritis	Glomerulonephritis	Symptoms	11
Symptom264	Gout	Gout	Symptoms	31
Symptom265	Guillain-Barre Syndrome	Guillain-Barre Syndrome	Symptoms	1
Symptom266	Guilt	Guilt	Symptoms	4
Symptom267	H. Pylori	H. Pylori	Symptoms	15
Symptom268	Hair Abnormality	Hair Abnormality	Symptoms	1
Symptom269	Hair Loss	Hair Loss	Symptoms	7
Symptom270	Hallucinations	Hallucinations	Symptoms	31
Symptom271	Hand Weakness	Hand Weakness	Symptoms	3
Symptom272	Hcv	Hcv	Symptoms	9
Symptom273	Headache	Headache	Symptoms	436
Symptom274	Headaches	Headaches	Symptoms	121
Symptom275	Hearing Loss	Hearing Loss	Symptoms	78
Symptom276	Heart Disease	Heart Disease	Symptoms	2008
Symptom277	Heart Failure	Heart Failure	Symptoms	2547
Symptom278	Heart Murmur	Heart Murmur	Symptoms	1
Symptom279	Heartburn	Heartburn	Symptoms	1
Symptom280	Heat Stroke	Heat Stroke	Symptoms	137
Symptom281	Heel Pain	Heel Pain	Symptoms	1
Symptom282	Helicobacter Pylori	Helicobacter Pylori	Symptoms	28
Symptom283	Helplessness	Helplessness	Symptoms	7
Symptom284	Hemangioma	Hemangioma	Symptoms	4
Symptom285	Hematemesis	Hematemesis	Symptoms	3
Symptom286	Hematoma	Hematoma	Symptoms	254
Symptom287	Hematuria	Hematuria	Symptoms	9
Symptom288	Hemifacial Spasm	Hemifacial Spasm	Symptoms	1
Symptom289	Hemiparesis	Hemiparesis	Symptoms	353
Symptom290	Hemochromatosis	Hemochromatosis	Symptoms	14
Symptom291	Hemolysis	Hemolysis	Symptoms	33
Symptom292	Hemolytic Anemia	Hemolytic Anemia	Symptoms	15
Symptom293	Hemophilia	Hemophilia	Symptoms	6
Symptom294	Hemoptysis	Hemoptysis	Symptoms	5
Symptom295	Hemorrhage	Hemorrhage	Symptoms	2263
Symptom296	Hemorrhoids	Hemorrhoids	Symptoms	4
Symptom297	Hepatitis A	Hepatitis A	Symptoms	9
Symptom298	Hepatitis B	Hepatitis B	Symptoms	1
Symptom299	Hepatitis C	Hepatitis C	Symptoms	4
Symptom300	Heredity	Heredity	Symptoms	11
Symptom301	Herniated Disc	Herniated Disc	Symptoms	1
Symptom302	Herpes	Herpes	Symptoms	93
Symptom303	Hiatal Hernia	Hiatal Hernia	Symptoms	1
Symptom304	Hiccups	Hiccups	Symptoms	5
Symptom305	Hidradenitis Suppurativa	Hidradenitis Suppurativa	Symptoms	1
Symptom306	Hip Pain	Hip Pain	Symptoms	1
Symptom307	Hiv Infection	Hiv Infection	Symptoms	2
Symptom308	Hives	Hives	Symptoms	7
Symptom309	Hoarseness	Hoarseness	Symptoms	3
Symptom310	Hormonal Changes	Hormonal Changes	Symptoms	4
Symptom311	Hormonal Imbalances	Hormonal Imbalances	Symptoms	1
Symptom312	Hostility	Hostility	Symptoms	3
Symptom313	Hot Flash	Hot Flash	Symptoms	6
Symptom314	Huntington'S Disease	Huntington'S Disease	Symptoms	4
Symptom315	Hus	Hus	Symptoms	3
Symptom316	Hydrocephalus	Hydrocephalus	Symptoms	64
Symptom317	Hyperactivity	Hyperactivity	Symptoms	84
Symptom318	Hyperbilirubinemia	Hyperbilirubinemia	Symptoms	2
Symptom319	Hyperexcitation	Hyperexcitation	Symptoms	9
Symptom320	Hyperphagia	Hyperphagia	Symptoms	6
Symptom321	Hyperplasia	Hyperplasia	Symptoms	63
Symptom322	Hypersomnia	Hypersomnia	Symptoms	10
Symptom323	Hyperthermia	Hyperthermia	Symptoms	107
Symptom324	Hyperthyroidism	Hyperthyroidism	Symptoms	25
Symptom325	Hyperventilation	Hyperventilation	Symptoms	13
Symptom326	Hypocalcemia	Hypocalcemia	Symptoms	6
Symptom327	Hypoglycemia	Hypoglycemia	Symptoms	81
Symptom328	Hypopituitarism	Hypopituitarism	Symptoms	6
Symptom329	Hypotension	Hypotension	Symptoms	362
Symptom330	Hypothermia	Hypothermia	Symptoms	297
Symptom331	Hypothyroidism	Hypothyroidism	Symptoms	27
Symptom332	Ibs	Ibs	Symptoms	29
Symptom333	Ileus	Ileus	Symptoms	8
Symptom334	Immobility	Immobility	Symptoms	23
Symptom335	Impotence	Impotence	Symptoms	14
Symptom336	Impulsivity	Impulsivity	Symptoms	4
Symptom337	Inattention	Inattention	Symptoms	21
Symptom338	Increased Diastolic Blood Pressure	Increased Diastolic Blood Pressure	Symptoms	2
Symptom339	Infertility	Infertility	Symptoms	18
Symptom340	Injury	Injury	Symptoms	5608
Symptom341	Insomnia	Insomnia	Symptoms	69
Symptom342	Instability	Instability	Symptoms	140
Symptom343	Insulin Resistance	Insulin Resistance	Symptoms	214
Symptom344	Interrupting	Interrupting	Symptoms	25
Symptom345	Interstitial Cystitis	Interstitial Cystitis	Symptoms	1
Symptom346	Intoxication	Intoxication	Symptoms	59
Symptom347	Intussusception	Intussusception	Symptoms	2
Symptom348	Involuntary Movements	Involuntary Movements	Symptoms	15
Symptom349	Iron Deficiency	Iron Deficiency	Symptoms	19
Symptom350	Iron Deficiency Anemia	Iron Deficiency Anemia	Symptoms	7
Symptom351	Iron Overload	Iron Overload	Symptoms	34
Symptom352	Irregular Breathing	Irregular Breathing	Symptoms	1
Symptom353	Irregular Pulse	Irregular Pulse	Symptoms	2
Symptom354	Irritability	Irritability	Symptoms	13
Symptom355	Itch	Itch	Symptoms	286
Symptom356	Itching	Itching	Symptoms	88
Symptom357	Itp	Itp	Symptoms	7
Symptom358	Jaundice	Jaundice	Symptoms	12
Symptom359	Joint Contracture	Joint Contracture	Symptoms	11
Symptom360	Joint Pain	Joint Pain	Symptoms	8
Symptom361	Joint Pains	Joint Pains	Symptoms	2
Symptom362	Joint Stiffness	Joint Stiffness	Symptoms	3
Symptom363	Keratitis	Keratitis	Symptoms	1
Symptom364	Kidney Cancer	Kidney Cancer	Symptoms	4
Symptom365	Kidney Failure	Kidney Failure	Symptoms	62
Symptom366	Kidney Stone	Kidney Stone	Symptoms	3
Symptom367	Knee Pain	Knee Pain	Symptoms	1
Symptom368	Lactation	Lactation	Symptoms	13
Symptom369	Laryngeal Edema	Laryngeal Edema	Symptoms	1
Symptom370	Laryngitis	Laryngitis	Symptoms	1
Symptom371	Larynx	Larynx	Symptoms	3
Symptom372	Laxatives	Laxatives	Symptoms	8
Symptom373	Lead Poisoning	Lead Poisoning	Symptoms	1
Symptom374	Learning Disability	Learning Disability	Symptoms	8
Symptom375	Learning Problems	Learning Problems	Symptoms	2
Symptom376	Lethargy	Lethargy	Symptoms	12
Symptom377	Leukemia	Leukemia	Symptoms	103
Symptom378	Light Sensitivity	Light Sensitivity	Symptoms	2
Symptom379	Lightheaded	Lightheaded	Symptoms	1
Symptom380	Lightheadedness	Lightheadedness	Symptoms	1
Symptom381	Lipoma	Lipoma	Symptoms	3
Symptom382	Liver Cancer	Liver Cancer	Symptoms	6
Symptom383	Liver Disease	Liver Disease	Symptoms	82
Symptom384	Liver Failure	Liver Failure	Symptoms	20
Symptom385	Localized	Localized	Symptoms	418
Symptom386	Loneliness	Loneliness	Symptoms	2
Symptom387	Low T	Low T	Symptoms	1
Symptom388	Lung Cancer	Lung Cancer	Symptoms	31
Symptom389	Lupus	Lupus	Symptoms	94
Symptom390	Lymphedema	Lymphedema	Symptoms	3
Symptom391	Macular Degeneration	Macular Degeneration	Symptoms	28
Symptom392	Malabsorption	Malabsorption	Symptoms	8
Symptom393	Malaise	Malaise	Symptoms	5
Symptom394	Malaria	Malaria	Symptoms	48
Symptom395	Malnutrition	Malnutrition	Symptoms	54
Symptom396	Mania	Mania	Symptoms	23
Symptom397	Measles	Measles	Symptoms	2
Symptom398	Medications	Medications	Symptoms	882
Symptom399	Melancholia	Melancholia	Symptoms	1
Symptom400	Melanoma	Melanoma	Symptoms	39
Symptom401	Melena	Melena	Symptoms	6
Symptom402	Memory Deficits	Memory Deficits	Symptoms	45
Symptom403	Memory Disorders	Memory Disorders	Symptoms	9
Symptom404	Memory Loss	Memory Loss	Symptoms	24
Symptom405	Memory Problems	Memory Problems	Symptoms	6
Symptom406	Meningitis	Meningitis	Symptoms	80
Symptom407	Menopause	Menopause	Symptoms	79
Symptom408	Menorrhagia	Menorrhagia	Symptoms	3
Symptom409	Menstrual Cramp	Menstrual Cramp	Symptoms	1
Symptom410	Menstrual Cramps	Menstrual Cramps	Symptoms	1
Symptom411	Mesothelioma	Mesothelioma	Symptoms	2
Symptom412	Metastatic Cancer	Metastatic Cancer	Symptoms	5
Symptom413	Metastatic Carcinoma	Metastatic Carcinoma	Symptoms	1
Symptom414	Migraine	Migraine	Symptoms	500
Symptom415	Miscarriage	Miscarriage	Symptoms	15
Symptom416	Mitral Stenosis	Mitral Stenosis	Symptoms	12
Symptom417	Mono	Mono	Symptoms	1777
Symptom418	Monoparesis	Monoparesis	Symptoms	1
Symptom419	Motion Sickness	Motion Sickness	Symptoms	1
Symptom420	Mouth Disease	Mouth Disease	Symptoms	1
Symptom421	Ms	Ms	Symptoms	2131
Symptom422	Mucositis	Mucositis	Symptoms	7
Symptom423	Multiple Myeloma	Multiple Myeloma	Symptoms	10
Symptom424	Multiple Sclerosis	Multiple Sclerosis	Symptoms	462
Symptom425	Muscle Aches	Muscle Aches	Symptoms	1
Symptom426	Muscle Cramps	Muscle Cramps	Symptoms	4
Symptom427	Muscle Fatigue	Muscle Fatigue	Symptoms	6
Symptom428	Muscle Pain	Muscle Pain	Symptoms	6
Symptom429	Muscle Spasm	Muscle Spasm	Symptoms	3
Symptom430	Muscle Spasms	Muscle Spasms	Symptoms	2
Symptom431	Muscle Spasticity	Muscle Spasticity	Symptoms	12
Symptom432	Muscle Weakness	Muscle Weakness	Symptoms	69
Symptom433	Mutism	Mutism	Symptoms	7
Symptom434	Myalgia	Myalgia	Symptoms	31
Symptom435	Myasthenia Gravis	Myasthenia Gravis	Symptoms	11
Symptom436	Mydriasis	Mydriasis	Symptoms	4
Symptom437	Myocarditis	Myocarditis	Symptoms	39
Symptom438	Myoclonus	Myoclonus	Symptoms	60
Symptom439	Myofascial Pain Syndrome	Myofascial Pain Syndrome	Symptoms	1
Symptom440	Myopathy	Myopathy	Symptoms	956
Symptom441	Myopia	Myopia	Symptoms	3
Symptom442	Nail-Patella	Nail-Patella	Symptoms	1
Symptom443	Nail-Patella Syndrome	Nail-Patella Syndrome	Symptoms	1
Symptom444	Narcolepsy	Narcolepsy	Symptoms	11
Symptom445	Narcosis	Narcosis	Symptoms	3
Symptom446	Nasal Congestion	Nasal Congestion	Symptoms	2
Symptom447	Nasal Obstruction	Nasal Obstruction	Symptoms	3
Symptom448	Nausea	Nausea	Symptoms	94
Symptom449	Neck Pain	Neck Pain	Symptoms	18
Symptom450	Neoplastic Growth	Neoplastic Growth	Symptoms	3
Symptom451	Nerve Damage	Nerve Damage	Symptoms	22
Symptom452	Nerve Pain	Nerve Pain	Symptoms	2
Symptom453	Nervousness	Nervousness	Symptoms	7
Symptom454	Neuralgia	Neuralgia	Symptoms	26
Symptom455	Neuroblastoma	Neuroblastoma	Symptoms	103
Symptom456	Neurofibromatosis	Neurofibromatosis	Symptoms	24
Symptom457	Neuroleptic Malignant	Neuroleptic Malignant	Symptoms	7
Symptom458	Neurologic Problems	Neurologic Problems	Symptoms	2
Symptom459	Neurological Changes	Neurological Changes	Symptoms	6
Symptom460	Niemann-Pick Disease	Niemann-Pick Disease	Symptoms	1
Symptom461	Nightmares	Nightmares	Symptoms	1
Symptom462	Nocturnal Enuresis	Nocturnal Enuresis	Symptoms	1
Symptom463	Normal Aging	Normal Aging	Symptoms	28
Symptom464	Numbness	Numbness	Symptoms	33
Symptom465	Nystagmus	Nystagmus	Symptoms	40
Symptom466	Oa	Oa	Symptoms	866
Symptom467	Oab	Oab	Symptoms	9
Symptom468	Obesity	Obesity	Symptoms	565
Symptom469	Obsessive-Compulsive Disorder	Obsessive-Compulsive Disorder	Symptoms	8
Symptom470	Open-Angle Glaucoma	Open-Angle Glaucoma	Symptoms	5
Symptom471	Operative Bleeding	Operative Bleeding	Symptoms	22
Symptom472	Optic Neuritis	Optic Neuritis	Symptoms	3
Symptom473	Oral Cancer	Oral Cancer	Symptoms	1
Symptom474	Oral Dyskinesia	Oral Dyskinesia	Symptoms	1
Symptom475	Oromandibular Dystonia	Oromandibular Dystonia	Symptoms	1
Symptom476	Osteoarthritis	Osteoarthritis	Symptoms	73
Symptom477	Osteoarticular Pain	Osteoarticular Pain	Symptoms	1
Symptom478	Osteomyelitis	Osteomyelitis	Symptoms	3
Symptom479	Osteopenia	Osteopenia	Symptoms	3
Symptom480	Osteoporosis	Osteoporosis	Symptoms	122
Symptom481	Otitis Media	Otitis Media	Symptoms	1
Symptom482	Ovarian Cancer	Ovarian Cancer	Symptoms	24
Symptom483	Ovarian Cyst	Ovarian Cyst	Symptoms	3
Symptom484	Overactive Bladder	Overactive Bladder	Symptoms	15
Symptom485	Overnutrition	Overnutrition	Symptoms	4
Symptom486	Pain	Pain	Symptoms	1034
Symptom487	Pallor	Pallor	Symptoms	2
Symptom488	Palpitations	Palpitations	Symptoms	34
Symptom489	Pan	Pan	Symptoms	450
Symptom490	Pancreatic Cancer	Pancreatic Cancer	Symptoms	13
Symptom491	Pancreatitis	Pancreatitis	Symptoms	34
Symptom492	Panic Attack	Panic Attack	Symptoms	3
Symptom493	Papilledema	Papilledema	Symptoms	4
Symptom494	Paralysis	Paralysis	Symptoms	147
Symptom495	Paraneoplastic Syndrome	Paraneoplastic Syndrome	Symptoms	4
Symptom496	Paranoia	Paranoia	Symptoms	5
Symptom497	Parasitic Infections	Parasitic Infections	Symptoms	2
Symptom498	Parkinson'S Disease	Parkinson'S Disease	Symptoms	29
Symptom499	Pelvic Pain	Pelvic Pain	Symptoms	2
Symptom500	Pemphigus	Pemphigus	Symptoms	1
Symptom501	Peptic Ulcer	Peptic Ulcer	Symptoms	29
Symptom502	Perimenopause	Perimenopause	Symptoms	2
Symptom503	Periodontitis	Periodontitis	Symptoms	18
Symptom504	Peripheral	Peripheral	Symptoms	2091
Symptom505	Peripheral Neuropathy	Peripheral Neuropathy	Symptoms	55
Symptom506	Peripheral Vertigo	Peripheral Vertigo	Symptoms	6
Symptom507	Peritonitis	Peritonitis	Symptoms	14
Symptom508	Personality Changes	Personality Changes	Symptoms	2
Symptom509	Pertussis	Pertussis	Symptoms	21
Symptom510	Petechia	Petechia	Symptoms	12
Symptom511	Phlebitis	Phlebitis	Symptoms	14
Symptom512	Photophobia	Photophobia	Symptoms	3
Symptom513	Physical Suffering	Physical Suffering	Symptoms	1
Symptom514	Pkd	Pkd	Symptoms	13
Symptom515	Placental Abruption	Placental Abruption	Symptoms	1
Symptom516	Pms	Pms	Symptoms	14
Symptom517	Pneumonia	Pneumonia	Symptoms	217
Symptom518	Poisoning	Poisoning	Symptoms	25
Symptom519	Poisoning By	Poisoning By	Symptoms	1
Symptom520	Polyarteritis Nodosa	Polyarteritis Nodosa	Symptoms	14
Symptom521	Polycythemia	Polycythemia	Symptoms	27
Symptom522	Poor Appetite	Poor Appetite	Symptoms	3
Symptom523	Poor Coordination	Poor Coordination	Symptoms	2
Symptom524	Poor Nutrition	Poor Nutrition	Symptoms	9
Symptom525	Porphyria	Porphyria	Symptoms	4
Symptom526	Postoperative Pain	Postoperative Pain	Symptoms	7
Symptom527	Postpartum Depression	Postpartum Depression	Symptoms	1
Symptom528	Post-Polio Syndrome	Post-Polio Syndrome	Symptoms	2
Symptom529	Posturing	Posturing	Symptoms	2
Symptom530	Preeclampsia	Preeclampsia	Symptoms	40
Symptom531	Pregnancy	Pregnancy	Symptoms	237
Symptom532	Pregnancy-Induced Hypertension	Pregnancy-Induced Hypertension	Symptoms	1
Symptom533	Premenstrual Syndrome	Premenstrual Syndrome	Symptoms	1
Symptom534	Presyncope	Presyncope	Symptoms	4
Symptom535	Profuse Sweating	Profuse Sweating	Symptoms	1
Symptom536	Prostate Biopsy	Prostate Biopsy	Symptoms	1
Symptom537	Prostate Cancer	Prostate Cancer	Symptoms	28
Symptom538	Prostatectomy	Prostatectomy	Symptoms	3
Symptom539	Prostatism	Prostatism	Symptoms	1
Symptom540	Proteinuria	Proteinuria	Symptoms	102
Symptom541	Pseudotumor Cerebri	Pseudotumor Cerebri	Symptoms	2
Symptom542	Psoriasis	Psoriasis	Symptoms	34
Symptom543	Psoriatic Arthritis	Psoriatic Arthritis	Symptoms	7
Symptom544	Pterygium	Pterygium	Symptoms	3
Symptom545	Ptosis	Ptosis	Symptoms	2117
Symptom546	Pulmonary Embolism	Pulmonary Embolism	Symptoms	195
Symptom547	Pulmonary Fibrosis	Pulmonary Fibrosis	Symptoms	8
Symptom548	Pulmonary Hypertension	Pulmonary Hypertension	Symptoms	126
Symptom549	Purpura	Purpura	Symptoms	41
Symptom550	Pyogenic Granuloma	Pyogenic Granuloma	Symptoms	1
Symptom551	Ra	Ra	Symptoms	2492
Symptom552	Rabies	Rabies	Symptoms	9
Symptom553	Radiation Exposure	Radiation Exposure	Symptoms	5
Symptom554	Radiation Therapy	Radiation Therapy	Symptoms	21
Symptom555	Radiculopathy	Radiculopathy	Symptoms	6
Symptom556	Rash	Rash	Symptoms	64
Symptom557	Rectal Cancer	Rectal Cancer	Symptoms	40
Symptom558	Recurrent Miscarriage	Recurrent Miscarriage	Symptoms	2
Symptom559	Red	Red	Symptoms	647
Symptom560	Redness	Redness	Symptoms	30
Symptom561	Repetitive Movements	Repetitive Movements	Symptoms	5
Symptom562	Respiratory Distress	Respiratory Distress	Symptoms	28
Symptom563	Respiratory Failure	Respiratory Failure	Symptoms	42
Symptom564	Restlessness	Restlessness	Symptoms	7
Symptom565	Retinal Detachment	Retinal Detachment	Symptoms	2
Symptom566	Retinoblastoma	Retinoblastoma	Symptoms	17
Symptom567	Retinopathy	Retinopathy	Symptoms	139
Symptom568	Rett Syndrome	Rett Syndrome	Symptoms	1
Symptom569	Rheumatic Disorder	Rheumatic Disorder	Symptoms	3
Symptom570	Rheumatic Fever	Rheumatic Fever	Symptoms	2
Symptom571	Rheumatism	Rheumatism	Symptoms	10
Symptom572	Rheumatoid Arthritis	Rheumatoid Arthritis	Symptoms	139
Symptom573	Rheumatoid Nodules	Rheumatoid Nodules	Symptoms	1
Symptom574	Rigidity	Rigidity	Symptoms	41
Symptom575	Roseola	Roseola	Symptoms	1
Symptom576	Rotavirus Infection	Rotavirus Infection	Symptoms	1
Symptom577	Sadness	Sadness	Symptoms	2
Symptom578	Sarcoidosis	Sarcoidosis	Symptoms	7
Symptom579	Scalding	Scalding	Symptoms	2
Symptom580	Scaling	Scaling	Symptoms	19
Symptom581	Scarring	Scarring	Symptoms	19
Symptom582	Schizophrenia	Schizophrenia	Symptoms	129
Symptom583	Scleroderma	Scleroderma	Symptoms	2
Symptom584	Scurvy	Scurvy	Symptoms	4
Symptom585	Sebaceous	Sebaceous	Symptoms	1
Symptom586	Sebaceous Gland	Sebaceous Gland	Symptoms	1
Symptom587	Seizure	Seizure	Symptoms	853
Symptom588	Seizures	Seizures	Symptoms	691
Symptom589	Self-Harm	Self-Harm	Symptoms	3
Symptom590	Sensory Seizure	Sensory Seizure	Symptoms	1
Symptom591	Severe Hemorrhage	Severe Hemorrhage	Symptoms	3
Symptom592	Sexual Dysfunction	Sexual Dysfunction	Symptoms	15
Symptom593	Shaking	Shaking	Symptoms	8
Symptom594	Shingles	Shingles	Symptoms	3
Symptom595	Shivering	Shivering	Symptoms	22
Symptom596	Shock	Shock	Symptoms	518
Symptom597	Shoulder Pain	Shoulder Pain	Symptoms	38
Symptom598	Siadh	Siadh	Symptoms	1
Symptom599	Single Seizure	Single Seizure	Symptoms	5
Symptom600	Sinusitis	Sinusitis	Symptoms	8
Symptom601	Skin Cancer	Skin Cancer	Symptoms	5
Symptom602	Skin Discoloration	Skin Discoloration	Symptoms	1
Symptom603	Skin Diseases	Skin Diseases	Symptoms	6
Symptom604	Skin Inflammation	Skin Inflammation	Symptoms	1
Symptom605	Skin Rashes	Skin Rashes	Symptoms	5
Symptom606	Sleep Apnea	Sleep Apnea	Symptoms	77
Symptom607	Sleep Disturbances	Sleep Disturbances	Symptoms	15
Symptom608	Sleep Problems	Sleep Problems	Symptoms	1
Symptom609	Sleepiness	Sleepiness	Symptoms	20
Symptom610	Slurred Speech	Slurred Speech	Symptoms	9
Symptom611	Sma	Sma	Symptoms	182
Symptom612	Sneezing	Sneezing	Symptoms	1
Symptom613	Snoring	Snoring	Symptoms	5
Symptom614	Social Isolation	Social Isolation	Symptoms	20
Symptom615	Social Withdrawal	Social Withdrawal	Symptoms	1
Symptom616	Soft Tissue Injury	Soft Tissue Injury	Symptoms	2
Symptom617	Sore Throat	Sore Throat	Symptoms	3
Symptom618	Spasticity	Spasticity	Symptoms	225
Symptom619	Speech Disorder	Speech Disorder	Symptoms	6
Symptom620	Sprain	Sprain	Symptoms	4
Symptom621	Squinting	Squinting	Symptoms	1
Symptom622	Stevens-Johnson Syndrome	Stevens-Johnson Syndrome	Symptoms	1
Symptom623	Stiff Neck	Stiff Neck	Symptoms	1
Symptom624	Stiffness	Stiffness	Symptoms	198
Symptom625	Stillbirth	Stillbirth	Symptoms	3
Symptom626	Stomach Cancer	Stomach Cancer	Symptoms	5
Symptom627	Stomach Cramps	Stomach Cramps	Symptoms	1
Symptom628	Stomatitis	Stomatitis	Symptoms	17
Symptom629	Strabismus	Strabismus	Symptoms	6
Symptom630	Stress	Stress	Symptoms	2577
Symptom631	Stroke	Stroke	Symptoms	*
Symptom632	Stumbling	Stumbling	Symptoms	2
Symptom633	Stupor	Stupor	Symptoms	9
Symptom634	Stuttering	Stuttering	Symptoms	6
Symptom635	Sty	Sty	Symptoms	8
Symptom636	Substance Abuse	Substance Abuse	Symptoms	19
Symptom637	Sudden Death	Sudden Death	Symptoms	174
Symptom638	Suicidal Thoughts	Suicidal Thoughts	Symptoms	1
Symptom639	Suicide	Suicide	Symptoms	44
Symptom640	Sweating	Sweating	Symptoms	21
Symptom641	Swelling	Swelling	Symptoms	161
Symptom642	Swollen Joints	Swollen Joints	Symptoms	1
Symptom643	Swollen Tongue	Swollen Tongue	Symptoms	1
Symptom644	Tachycardia	Tachycardia	Symptoms	307
Symptom645	Tachypnea	Tachypnea	Symptoms	6
Symptom646	Tardive Dyskinesia	Tardive Dyskinesia	Symptoms	7
Symptom647	Tartar	Tartar	Symptoms	3
Symptom648	Tb	Tb	Symptoms	335
Symptom649	Tenderness	Tenderness	Symptoms	5
Symptom650	Tendinitis	Tendinitis	Symptoms	1
Symptom651	Tennis Elbow	Tennis Elbow	Symptoms	1
Symptom652	Testicular Cancer	Testicular Cancer	Symptoms	2
Symptom653	Tetanus	Tetanus	Symptoms	14
Symptom654	Thirst	Thirst	Symptoms	5
Symptom655	Thyroid Cancer	Thyroid Cancer	Symptoms	6
Symptom656	Thyroid Storm	Thyroid Storm	Symptoms	3
Symptom657	Tia	Tia	Symptoms	722
Symptom658	Tic	Tic	Symptoms	74
Symptom659	Tinea	Tinea	Symptoms	1
Symptom660	Tingling	Tingling	Symptoms	8
Symptom661	Tinnitus	Tinnitus	Symptoms	21
Symptom662	Tiredness	Tiredness	Symptoms	11
Symptom663	Tongue Paralysis	Tongue Paralysis	Symptoms	1
Symptom664	Tongue Swelling	Tongue Swelling	Symptoms	1
Symptom665	Tooth Decay	Tooth Decay	Symptoms	1
Symptom666	Tooth Loss	Tooth Loss	Symptoms	7
Symptom667	Toothache	Toothache	Symptoms	1
Symptom668	Tourette Syndrome	Tourette Syndrome	Symptoms	1
Symptom669	Toxin Exposure	Toxin Exposure	Symptoms	2
Symptom670	Toxins	Toxins	Symptoms	106
Symptom671	Toxoplasmosis	Toxoplasmosis	Symptoms	5
Symptom672	Trachoma	Trachoma	Symptoms	1
Symptom673	Trauma	Trauma	Symptoms	1090
Symptom674	Tremor	Tremor	Symptoms	62
Symptom675	Tremors	Tremors	Symptoms	7
Symptom676	Trouble Speaking	Trouble Speaking	Symptoms	1
Symptom677	Tss	Tss	Symptoms	8
Symptom678	Tuberculosis	Tuberculosis	Symptoms	28
Symptom679	Tumor	Tumor	Symptoms	1365
Symptom680	Ulceration	Ulceration	Symptoms	38
Symptom681	Ulcerative Colitis	Ulcerative Colitis	Symptoms	9
Symptom682	Undernutrition	Undernutrition	Symptoms	11
Symptom683	Unsteady Gait	Unsteady Gait	Symptoms	4
Symptom684	Uremia	Uremia	Symptoms	16
Symptom685	Urge Incontinence	Urge Incontinence	Symptoms	1
Symptom686	Urinary Frequency	Urinary Frequency	Symptoms	1
Symptom687	Urinary Incontinence	Urinary Incontinence	Symptoms	40
Symptom688	Urinary Retention	Urinary Retention	Symptoms	7
Symptom689	Urinary Urgency	Urinary Urgency	Symptoms	2
Symptom690	Urologic Disease	Urologic Disease	Symptoms	73
Symptom691	Uterine	Uterine	Symptoms	62
Symptom692	Uti	Uti	Symptoms	23
Symptom693	Uveitis	Uveitis	Symptoms	7
Symptom694	Vagina	Vagina	Symptoms	38
Symptom695	Vaginal Bleeding	Vaginal Bleeding	Symptoms	2
Symptom696	Vaginal Dryness	Vaginal Dryness	Symptoms	3
Symptom697	Varicose Veins	Varicose Veins	Symptoms	12
Symptom698	Vascular Dementia	Vascular Dementia	Symptoms	286
Symptom699	Vegetative State	Vegetative State	Symptoms	11
Symptom700	Vertigo	Vertigo	Symptoms	61
Symptom701	Viral Infections	Viral Infections	Symptoms	21
Symptom702	Virus	Virus	Symptoms	731
Symptom703	Virus Infections	Virus Infections	Symptoms	6
Symptom704	Vision Disturbance	Vision Disturbance	Symptoms	1
Symptom705	Vision Disturbances	Vision Disturbances	Symptoms	1
Symptom706	Vision Loss	Vision Loss	Symptoms	19
Symptom707	Visual Disturbances	Visual Disturbances	Symptoms	10
Symptom708	Vitamin Deficiencies	Vitamin Deficiencies	Symptoms	7
Symptom709	Vocal Tics	Vocal Tics	Symptoms	1
Symptom710	Vomiting	Vomiting	Symptoms	97
Symptom711	Vsd	Vsd	Symptoms	9
Symptom712	Warm Skin	Warm Skin	Symptoms	1
Symptom713	Warmth	Warmth	Symptoms	8
Symptom714	Weakness	Weakness	Symptoms	316
Symptom715	Weight Gain	Weight Gain	Symptoms	64
Symptom716	Weight Loss	Weight Loss	Symptoms	99
Symptom717	Wheezing	Wheezing	Symptoms	4
Symptom718	White Skin	White Skin	Symptoms	1
Symptom719	White Tongue	White Tongue	Symptoms	1
Symptom720	Withdrawal	Withdrawal	Symptoms	279
Symptom721	Wolff-Parkinson-White Syndrome	Wolff-Parkinson-White Syndrome	Symptoms	1
Symptom722	Worry	Worry	Symptoms	9
Symptom723	Wrist Pain	Wrist Pain	Symptoms	1
Symptom724	Xanthomas	Xanthomas	Symptoms	7
Symptom725	Yang Deficiency	Yang Deficiency	Symptoms	5
Symptom726	Yawning	Yawning	Symptoms	4
Symptom727	Yin Deficiency	Yin Deficiency	Symptoms	17
